# Supplementary material for: Screening and identification of critical transcription factors involved in the protection of cardiomyocytes against hydrogen peroxide-induced damage by Yixin-shu
Source: Sci Rep. 2017 Oct 24;7:13867. doi: 10.1038/s41598-017-10131-5 (PMC5655617; doi:10.1038/s41598-017-10131-5)
Supplement: Supplementary file 2 — Supplementary TableS1 [file 41598_2017_10131_MOESM2_ESM.xls]

## Sheet: marked information
Title of manuscript	Screening and identification of critical transcription factors involved in the protection of cardiomyocytes against hydrogen peroxide-induced damage by Yixin-shu
Author list	Jingjing Zhang, Ya Geng, Feifei Guo, Fangbo Zhang, Mingwei Liu, Lei Song,Yuexiang Ma,Defeng Li,Yi Zhang, Haiyu Xu and Yongjun Yang

## Sheet: catTFREs
GI	Gene Symbol	Description	iBAQ value_Control	iBAQ value_Model	iBAQ value_YXS
83267872	Adnp	activity-dependent neuroprotector homeobox protein [Rattus norvegicus]	73000	115000	63414.6	0.551432
672075158	Ahctf1	protein AHCTF1[Rattus norvegicus]	464000	1180000	1.03659e+06	0.878462
815891112	Ahr	aryl hydrocarbon receptor isoform 1 precursor [Rattus norvegicus]	493	47700	70122	1.47006
66730503	Ahrr	aryl hydrocarbon receptor repressor [Rattus norvegicus]	72500	41800	131707	3.15089
564386029	Apex1	DNA-(apurinic or apyrimidinic site) lyase[Rattus norvegicus]	276000	503	95731.7	190.321
157817412	Arid1a	AT-rich interactive domain-containing protein 1A [Rattus norvegicus]	120000	416000	101220	0.243316
672012730	Arid1b	AT-rich interactive domain-containing protein 1B isoform X1 [Rattus norvegicus]	493	24600	609.756	0.0247868
392349703	Arid2	AT-rich interactive domain-containing protein 2 isoform X2 [Rattus norvegicus]	224000	553000	334146	0.604243
157821533	Arid5b	AT-rich interactive domain-containing protein 5B [Rattus norvegicus]	117000	157000	173171	1.103
672043361	Arnt	aryl hydrocarbon receptor nuclear translocator isoform X5 [Rattus norvegicus]	158000	67300	210976	3.13485
672037415	Arnt2	aryl hydrocarbon receptor nuclear translocator 2 isoform X6 [Rattus norvegicus]	142000	73400	153659	2.09344
564330425	Arntl	aryl hydrocarbon receptor nuclear translocator-like protein 1 isoform X2 [Rattus norvegicus]	218000	213000	276829	1.29967
213512092	Atf1	cyclic AMP-dependent transcription factor ATF-1 [Rattus norvegicus]	222000	44100	80487.8	1.82512
13591926	Atf2	cyclic AMP-dependent transcription factor ATF-2 [Rattus norvegicus]	84800	98000	45975.6	0.469139
672060088	Atf7	activating transcription factor 7(Atf7)[Rattus norvegicus]	493	503	104268	207.293
672060085	Atf7	activating transcription factor 7(Atf7)[Rattus norvegicus]	480000	23900	609.756	0.0255128
157821429	Baz2a	bromodomain adjacent to zinc finger domain protein 2A [Rattus norvegicus]	51300	65800	105488	1.60316
672045654	Baz2b	bromodomain adjacent to zinc finger domain protein 2B isoform X10 [Rattus norvegicus]	49300	68300	62195.1	0.910617
672025368	Bptf	nucleosome-remodeling factor subunit BPTF isoform X8 [Rattus norvegicus]	5180	734000	484756	0.660431
38454312	Bzw1	basic leucine zipper and W2 domain-containing protein 1 [Rattus norvegicus]	493	34200	26646.3	0.779133
22758142	Carhsp1	calcium-regulated heat stable protein 1 [Rattus norvegicus]	46300	157000	68292.7	0.434985
672054809	Casz1	activating transcription factor 7(Atf7)[Rattus norvegicus]	493	503	609.756	1.21224
61557239	Cbfb	core-binding factor subunit beta [Rattus norvegicus]	607000	433000	847561	1.95742
16758290	Cdc5l	cell division cycle 5-like protein [Rattus norvegicus]	715000	2720000	1.5061e+06	0.553712
672030813	Cdx1	caudal type homeo box 1(Cdx1)[Rattus norvegicus]	493	503	609.756	1.21224
672072086	Cdx2	homeobox protein CDX-2 isoform X1 [Rattus norvegicus]	91700	44100	73170.7	1.6592
683523926	Cebpb	CCAAT/enhancer-binding protein beta isoform LIP [Rattus norvegicus]	21900	42500	47439	1.11621
157822985	Cebpz	CCAAT/enhancer-binding protein zeta [Rattus norvegicus]	186000	633000	750000	1.18483
564350262	Chd7	chromodomain helicase DNA binding protein 7(Chd7)[Rattus norvegicus]	493	503	609.756	1.21224
672035058	Cic	capicua transcriptional repressor(Cic)[Rattus norvegicus]	74000	39900	47073.2	1.17978
577019520	Clock	circadian locomoter output cycles protein kaput isoform S [Rattus norvegicus]	111000	139000	114634	0.824706
672065277	Creb1	cyclic AMP-responsive element-binding protein 1 isoform X4 [Rattus norvegicus]	8680000	3230000	2.71951e+06	0.841954
53850650	Creb3l1	cyclic AMP-responsive element-binding protein 3-like protein 1 [Rattus norvegicus]	18300	503	609.756	1.21224
58865948	Creb3l2	cyclic AMP-responsive element-binding protein 3-like protein 2 [Rattus norvegicus]	5470	503	15000	29.8211
25742638	Ctcf	transcriptional repressor CTCF [Rattus norvegicus]	230000	398000	401829	1.00962
392352438	Cux1	cut-like homeobox 1(Cux1)[Rattus norvegicus]	680000	1220000	609.756	0.0004998
672072767	Cux1	cut-like homeobox 1(Cux1)[Rattus norvegicus]	3300	503	689024	1369.83
62543503	Dmap1	DNA methyltransferase 1-associated protein 1 [Rattus norvegicus]	46300	115000	44024.4	0.382821
157823099	Dmrt3	doublesex and mab-3 related transcription factor 3 [Rattus norvegicus]	493	102000	96951.2	0.950502
392334006	Dnajc1	dnaJ homolog subfamily C member 1 isoform X1 [Rattus norvegicus]	321000	879000	461585	0.525126
58865406	Dr1	down-regulator of transcription 1, TBP-binding (negative cofactor 2)(Dr1)[Rattus norvegicus]	937000	156000	417073	2.67355
117940017	Drap1	dr1-associated corepressor [Rattus norvegicus]	330000	215000	71951.2	0.334657
62078923	Dzip1l	zinc finger protein DZIP1L [Rattus norvegicus]	4270	30500	15975.6	0.52379
212549627	E2f3	transcription factor E2F3 [Rattus norvegicus]	774000	241000	287805	1.19421
672086112	Egr2	E3 SUMO-protein ligase EGR2[Rattus norvegicus]	26400	46000	25914.6	0.563362
672078818	Elf1	ETS-related transcription factor Elf-1 isoform X4 [Rattus norvegicus]	192000	51300	75000	1.46199
58865934	Elf2	ETS-related transcription factor Elf-2 isoform 2 [Rattus norvegicus]	28600	13600	36707.3	2.69907
564398413	Elk1	ELK1, ETS transcription factor(Elk1)[Rattus norvegicus]	18100	2930	609.756	0.208108
564379936	Ep400	E1A-binding protein p400 isoform X8 [Rattus norvegicus]	14600	32800	43414.6	1.32362
6978815	Esr1	estrogen receptor 1(Esr1)[Rattus norvegicus]	493	503	609.756	1.21224
158187524	Esrra	steroid hormone receptor ERR1 [Rattus norvegicus]	256000	336000	354878	1.05618
82654200	Etv6	transcription factor ETV6 [Rattus norvegicus]	382000	653000	464024	0.710604
564346619	Ezh2	enhancer of zeste 2 polycomb repressive complex 2 subunit(Ezh2)[Rattus norvegicus]	26700	137000	137805	1.00588
61557094	Fosl2	fos-related antigen 2 isoform 2 [Rattus norvegicus]	55200	228000	266463	1.1687
403310668	Foxc1	forkhead box protein C1 [Rattus norvegicus]	57200	23700	190854	8.0529
564396093	Foxf1	forkhead box F1(Foxf1)[Rattus norvegicus]	217000	36700	520732	14.1889
167900441	Foxk1	forkhead box protein K1 [Rattus norvegicus]	1310000	819000	1.0122e+06	1.23589
564375630	Foxk2	forkhead box K2(Foxk2)[Rattus norvegicus]	123000	195000	89024.4	0.456535
672050574	Foxp1	forkhead box protein P1 isoform X7 [Rattus norvegicus]	53300	27700	2.17683e+06	78.5859
672050568	Foxp1	forkhead box protein P1 isoform X3 [Rattus norvegicus]	3060000	1460000	37622	0.0257685
672050566	Foxp1	forkhead box protein P1 isoform[Rattus norvegicus]	84300	40300	609.756	0.0151304
564367166	Foxp4	forkhead box protein P4 isoform X6 [Rattus norvegicus]	183000	18700	112805	6.03235
157819351	Gabpa	GA-binding protein alpha chain [Rattus norvegicus]	1170000	371000	609756	1.64355
25282465	Gata4	GATA binding protein 4(Gata4)[Rattus norvegicus]	493	20900	609.756	0.0291749
293358400	Gatad1	GATA zinc finger domain containing 1(Gatad1)[Rattus norvegicus]	493	102000	45670.7	0.447752
281371464	Gatad2a	GATA zinc finger domain containing 2A(Gatad2a)[Rattus norvegicus]	349000	593000	225000	0.379427
672042931	Gatad2b	PREDICTED: transcriptional repressor p66-beta isoform X2 [Rattus norvegicus]	107000	164000	103049	0.628346
672043107	Gon4l	gon-4 like(Gon4l)[Rattus norvegicus]	493	503	609.756	1.21224
13242287	Hes5	hes family bHLH transcription factor 5(Hes5)[Rattus norvegicus]	111000	200000	713415	3.56707
564386803	Hmbox1	Protein Hmbox1[Rattus norvegicus]	22900	98500	12134.1	0.123189
157822803	Hmg20a	high mobility group protein 20A [Rattus norvegicus]	1280000	2230000	2.43902e+06	1.09373
564358190	Hmg20b	SWI/SNF-related matrix-associated actin-dependent regulator of chromatin subfamily E member 1-related isoform X1 [Rattus norvegicus]	759000	688000	476220	0.69218
564397152	Hmga1	high mobility group AT-hook 1(Hmga1)[Rattus norvegicus]	6160000	8040000	975610	0.121344
564397162	Hmga1	high mobility group AT-hook 1(Hmga1)[Rattus norvegicus]	408000	235000	1.2439e+07	52.932
14091756	Hmga2	high mobility group protein HMGI-C [Rattus norvegicus]	799000	789000	1.20122e+06	1.52246
6981026	Hmgb1	high mobility group protein B1 [Rattus norvegicus]	6760000	1140000	3.12195e+06	2.73855
8393536	Hmgb2	high mobility group box 2(Hmgb2)[Rattus norvegicus]	1070000	123000	281707	2.2903
61557215	Hmgn1	high mobility group nucleosome binding domain 1(Hmgn1)[Rattus norvegicus]	2980000	1560000	171951	0.110225
672084160	Hmgxb4	HMG domain-containing protein 4 isoform X3 [Rattus norvegicus]	15100	198000	81707.3	0.412663
198278433	Hoxb4	homeobox protein Hox-B4 [Rattus norvegicus]	493	36800	20365.9	0.55342
300793614	Hoxd12	homeo box D12(Hoxd12)[Rattus norvegicus]	493	503	609.756	1.21224
157786916	Hoxd13	homeobox protein Hox-D13 [Rattus norvegicus]	493	85400	33536.6	0.3927
291045460	Hoxd9	homeobox protein Hox-D9 [Rattus norvegicus]	158000	503	609.756	1.21224
672080158	Irf2	interferon regulatory factor 2(Irf2)[Rattus norvegicus]	236000	64800	609.756	0.00940982
11177864	Jun	transcription factor AP-1 [Rattus norvegicus]	592000	476000	150000	0.315126
40254775	Junb	transcription factor jun-B [Rattus norvegicus]	1640000	945000	1.43902e+06	1.52278
558695421	Jund	transcription factor jun-D deltaJunD [Rattus norvegicus]	1670000	1250000	1.64634e+06	1.31707
564340631	Lhx2	PREDICTED: LIM/homeobox protein Lhx2 isoform X3 [Rattus norvegicus]	366000	235000	284146	1.20913
194474012	Maff	transcription factor MafF [Rattus norvegicus]	282000	275000	532927	1.93792
564375680	Mafg	MAF bZIP transcription factor G(Mafg)[Rattus norvegicus]	523000	318000	847561	2.66529
564378359	Mafk	Protein Mafk[Rattus norvegicus]	239000	317000	270122	0.85212
564356411	Max	protein max isoform X1 [Rattus norvegicus]	1600000	663000	890244	1.34275
52138610	Mef2d	myocyte-specific enhancer factor 2D [Rattus norvegicus]	120000	503	609.756	1.21224
197927433	Meis1	homeobox protein Meis1 [Rattus norvegicus]	1810000	312000	676829	2.16932
672017436	Mga	#N/A	493	2930	2195.12	0.749188
672068426	Mnt	MAX network transcriptional repressor(Mnt)[Rattus norvegicus]	231000	226000	265244	1.17365
293351387	Mrpl28	mitochondrial ribosomal protein L28(Mrpl28)[Rattus norvegicus]	493	65800	609.756	0.00926681
12018244	Mta1	metastasis-associated protein MTA1 [Rattus norvegicus]	73000	432000	210976	0.488369
189491616	Mta2	metastasis-associated protein MTA2 [Rattus norvegicus]	135000	426000	323171	0.758617
672020334	Mta3	metastasis-associated protein MTA3 isoform X6 [Rattus norvegicus]	17900	21700	11402.4	0.525458
28570184	Myod1	myoblast determination protein 1 [Rattus norvegicus]	107000	21300	12012.2	0.563953
564351719	Mysm1	myb-like, SWIRM and MPN domains 1(Mysm1)[Rattus norvegicus]	493	503	609.756	1.21224
564368312	Nab1	NGFI-A-binding protein 1 isoform X1 [Rattus norvegicus]	493	17000	39024.4	2.29555
564359594	Nab2	NGFI-A-binding protein 2 isoform X1 [Rattus norvegicus]	493	38100	197561	5.18533
564357932	Neurod4	neuronal differentiation 4(Neurod4)[Rattus norvegicus]	493	503	609.756	1.21224
564395664	Nfat5	nuclear factor of activated T-cells 5 isoform X4 [Rattus norvegicus]	587000	358000	713415	1.99278
157822505	Nfatc4	nuclear factor of activated T-cells 4(Nfatc4)[Rattus norvegicus]	37100	6580	10975.6	1.66803
6981266	Nfia	nuclear factor 1 A-type [Rattus norvegicus]	71000	503	13780.5	27.3966
672052798	Nfib	nuclear factor I/B(Nfib)[Rattus norvegicus]	533000	220000	244512	1.11142
564357995	Nfic	nuclear factor 1 C-type isoform X1 [Rattus norvegicus]	4370000	2130000	3.15854e+06	1.48288
564390632	Nfil3	nuclear factor, interleukin 3 regulated(Nfil3)[Rattus norvegicus]	387000	347000	13353.7	0.0384832
564395019	Nfix	nuclear factor 1 X-type isoform X2 [Rattus norvegicus]	2050000	1140000	1.58537e+06	1.39067
564338938	Nfkb1	nuclear factor NF-kappa-B p105 subunit isoform X2 [Rattus norvegicus]	46800	16000	112195	7.0122
56605774	Nfkb2	nuclear factor kappa B subunit 2(Nfkb2)[Rattus norvegicus]	493	45700	32500	0.71116
564362892	Nfrkb	nuclear factor related to kappa-B-binding protein isoform X3 [Rattus norvegicus]	343000	809000	658537	0.814013
564362902	Nfrkb	nuclear factor related to kappa-B-binding protein isoform X1 [Rattus norvegicus]	21400	39800	24878	0.625077
564367070	Nfya	nuclear transcription factor Y subunit alpha isoform X5 [Rattus norvegicus]	4160000	2180000	2.06707e+06	0.948199
564358820	Nfyb	nuclear transcription factor Y subunit beta isoform X1 [Rattus norvegicus]	671000	1110000	1.05488e+06	0.950341
6981270	Nfyc	nuclear transcription factor Y subunit gamma(Nfyc)[Rattus norvegicus]	4760000	1330000	1.42073e+06	1.06822
157818205	Noc3l	nucleolar complex protein 3 homolog [Rattus norvegicus]	309000	1170000	969512	0.828643
62078985	Noc4l	nucleolar complex protein 4 homolog [Rattus norvegicus]	128000	1270000	823171	0.648166
767172165	Notch2	neurogenic locus notch homolog protein 2 precursor [Rattus norvegicus]	493	46000	17926.8	0.389714
672058176	Nr2c1	Nuclear receptor subfamily 2 group C member 1[Rattus norvegicus]	118000	182000	123780	0.680113
8394483	Nr2c2	nuclear receptor subfamily 2 group C member 2 [Rattus norvegicus]	112000	87900	145122	1.65099
13592107	Nr2f1	COUP transcription factor 1 [Rattus norvegicus]	30500	37200	85975.6	2.31117
564328890	Nr2f2	COUP transcription factor 2 isoform X1 [Rattus norvegicus]	493	3600	6280.49	1.74458
18158445	Nr2f2	COUP transcription factor 2 [Rattus norvegicus]	5970000	6580000	5.20122e+06	0.790459
672083149	Nr3c1	Glucocorticoid receptor[Rattus norvegicus]	67100	71900	93292.7	1.29753
564346078	Nrf1	nuclear respiratory factor 1(Nrf1)[Rattus norvegicus]	1060000	1260000	1.10976e+06	0.880759
564355376	Osr1	protein odd-skipped-related 1 isoform X1 [Rattus norvegicus]	37600	28400	41463.4	1.45998
6981314	Otx1	homeobox protein OTX1 [Rattus norvegicus]	52800	40700	74390.2	1.82777
6981334	Pax6	paired box 6(Pax6)[Rattus norvegicus]	493	96000	609.756	0.00635163
209863018	Pbx1	pre-B-cell leukemia transcription factor 1 isoform b [Rattus norvegicus]	1210000	658000	670732	1.01935
50657366	Pbx2	pre-B-cell leukemia transcription factor 2 [Rattus norvegicus]	31500	18500	28597.6	1.54581
564340383	Pbx3	pre-B-cell leukemia transcription factor 3 isoform X1 [Rattus norvegicus]	597000	503	10365.9	20.6081
156139149	Pds5b	sister chromatid cohesion protein PDS5 homolog B isoform 2 [Rattus norvegicus]	592000	1150000	829268	0.721103
672074275	Pou2f1	POU class 2 homeobox 1(Pou2f1)[Rattus norvegicus]	161000	25100	22439	0.893985
672036872	Prr12	proline-rich protein 12 isoform X2 [Rattus norvegicus]	14100	121000	18109.8	0.149667
564381446	Prrx1	paired mesoderm homeobox protein 1 isoform X1 [Rattus norvegicus]	3240000	1020000	2.04268e+06	2.00263
157787036	Prrx2	paired mesoderm homeobox protein 2 [Rattus norvegicus]	218000	119000	145122	1.21951
672060286	Rarg	retinoic acid receptor, gamma(Rarg)[Rattus norvegicus]	35600	19400	32987.8	1.7004
281332095	Rb1	retinoblastoma-associated protein [Rattus norvegicus]	14900	6330	7682.93	1.21373
672076343	Rbpj	recombination signal binding protein for immunoglobulin kappa J region(Rbpj)[Rattus norvegicus]	2350000	764000	1.21951e+06	1.59622
40538870	Rela	transcription factor p65 [Rattus norvegicus]	493	503	45609.8	90.6755
157786958	Rfx1	MHC class II regulatory factor RFX1 [Rattus norvegicus]	740000	593000	496951	0.838029
672040111	Rfx3	transcription factor RFX3 isoform X1 [Rattus norvegicus]	65600	30400	38048.8	1.2516
672043414	Rfx5	Protein Rfx5[Rattus norvegicus]	21600	27900	12682.9	0.454585
564391062	Rreb1	ras responsive element binding protein 1(Rreb1)[Rattus norvegicus]	493	18600	13841.5	0.744165
8392900	Runx1	runt-related transcription factor 1 [Rattus norvegicus]	518000	378000	1.10976e+06	2.93586
564367409	Runx2	runt-related transcription factor 2 isoform X4 [Rattus norvegicus]	197000	135000	63414.6	0.469738
18426856	Runx3	runt-related transcription factor 3 [Rattus norvegicus]	125000	107000	125000	1.16822
148747360	Rxra	retinoic acid receptor RXR-alpha [Rattus norvegicus]	533000	239000	335976	1.40576
564396705	Rxrb	retinoic acid receptor RXR-beta isoform X2 [Rattus norvegicus]	82800	22700	18109.8	0.797787
157823559	Rybp	RING1 and YY1 binding protein(Rybp)[Rattus norvegicus]	9960000	6180000	5.35366e+07	8.66288
672063968	Satb1	DNA-binding protein SATB[Rattus norvegicus]	493	41000	609.756	0.0148721
157819625	Sim2	single-minded homolog 2 [Rattus norvegicus]	102000	63300	90853.7	1.43529
209954660	Six1	homeobox protein SIX1 [Rattus norvegicus]	408000	201000	456098	2.26914
157818415	Six4	homeobox protein SIX4 [Rattus norvegicus]	131000	73400	87804.9	1.19625
6981174	Smad3	mothers against decapentaplegic homolog 3 [Rattus norvegicus]	7840	18400	19878	1.08033
403225017	Smarca1	probable global transcription activator SNF2L1 [Rattus norvegicus]	60200	206000	72561	0.352238
157817975	Smarca5	SWI/SNF-related matrix-associated actin-dependent regulator of chromatin subfamily A member 5 [Rattus norvegicus]	3250000	7490000	6.70732e+06	0.895503
564365472	Smarcc1	SWI/SNF complex subunit SMARCC1 isoform X3 [Rattus norvegicus]	342000	799000	579878	0.725755
564361182	Srebf2	sterol regulatory element-binding protein 2 isoform X1 [Rattus norvegicus]	14700	56800	39024.4	0.687049
672046140	Ssrp1	structure specific recognition protein 1(Ssrp1)[Rattus norvegicus]	36000	44300	65853.7	1.48654
77695926	Stat1	signal transducer and activator of transcription 1-alpha/beta isoform alpha [Rattus norvegicus]	996000	2210000	1.56707e+06	0.709083
564374111	Stat3	signal transducer and activator of transcription 3 isoform X3 [Rattus norvegicus]	161000	389000	223171	0.573704
113205500	Stat6	signal transducer and activator of transcription 6 [Rattus norvegicus]	31300	136000	75000	0.551471
281427139	Tada2b	transcriptional adapter 2-beta [Rattus norvegicus]	129000	372000	256098	0.688434
564325544	Tbp	TATA-box-binding protein isoform X1 [Rattus norvegicus]	508000	538000	682927	1.26938
672060211	Tcf20	transcription factor 20 isoform X1 [Rattus norvegicus]	28300	122000	103049	0.844662
300796408	Tcf7l2	transcription factor 7-like 2 [Rattus norvegicus]	195000	218000	294512	1.35097
310703586	Tead1	transcriptional enhancer factor TEF-1 [Rattus norvegicus]	4470000	3050000	2.79268e+06	0.915634
148277076	Tead3	transcriptional enhancer factor TEF-5 [Rattus norvegicus]	458000	163000	196341	1.20455
157823369	Terf2	telomeric repeat-binding factor 2 isoform 1 [Rattus norvegicus]	577000	1020000	517683	0.507532
61557082	Terf2ip	telomeric repeat-binding factor 2-interacting protein 1 [Rattus norvegicus]	577000	859000	409756	0.477015
13786148	Tfam	transcription factor A, mitochondrial(Tfam)[Rattus norvegicus]	2140000	2860000	1.84756e+06	0.646
157823962	Tfap2a	transcription factor AP-2-alpha [Rattus norvegicus]	105000	157000	132317	0.842784
197927462	Tfcp2	transcription factor CP2(Tfcp2)[Rattus norvegicus]	28500	503	37743.9	75.0376
672062857	Tfdp2	Protein Tfdp2[Rattus norvegicus]	64600	503	609.756	1.21224
564398697	Tfe3	transcription factor binding to IGHM enhancer 3(Tfe3)[Rattus norvegicus]	34600	75400	75609.8	1.00278
564367136	Tfeb	transcription factor EB(Tfeb)[Rattus norvegicus]	493	503	41890.2	83.2808
52138631	Tox4	TOX high mobility group box family member 4 [Rattus norvegicus]	37200	271000	103049	0.380254
198386343	Trps1	zinc finger transcription factor Trps1 [Rattus norvegicus]	146000	221000	273780	1.23883
564340170	Ttf1	transcription termination factor 1(Ttf1)[Rattus norvegicus]	59700	104000	97561	0.938086
16758294	Twist1	twist-related protein 1 [Rattus norvegicus]	29300	8190	609.756	0.0744513
564365895	Ubp1	upstream binding protein 1 (LBP-1a)(Ubp1)[Rattus norvegicus]	388000	64800	129268	1.99488
564374121	Ubtf	upstream binding transcription factor, RNA polymerase I(Ubtf)[Rattus norvegicus]	2420000	5230000	5353.66	0.00102364
672068398	Ubtf	upstream binding transcription factor, RNA polymerase I(Ubtf)[Rattus norvegicus]	493	503	4.54268e+06	9031.18
672074856	Usf1	upstream stimulatory factor 1 isoform X2 [Rattus norvegicus]	3550000	1510000	1.86585e+06	1.23566
13592125	Usf2	upstream stimulatory factor 2 [Rattus norvegicus]	947000	355000	470732	1.326
12018336	Vax2	ventral anterior homeobox 2 [Rattus norvegicus]	105000	100000	83536.6	0.835366
672058013	Wiz	widely-interspaced zinc finger motifs(Wiz)[Rattus norvegicus]	111000	249000	184146	0.739544
92373398	Ybx1	Y box binding protein 1(Ybx1)[Rattus norvegicus]	4800000	6330000	5.29878e+06	0.83709
189011608	Yeats4	YEATS domain-containing protein 4 [Rattus norvegicus]	48500	191000	177439	0.929
27545350	Yy1	transcriptional repressor protein YY1 [Rattus norvegicus]	145000	166000	272561	1.64193
157786808	Zbtb20	zinc finger and BTB domain-containing protein 20 [Rattus norvegicus]	378000	1040000	798780	0.768058
564357971	Zbtb7a	zinc finger and BTB domain containing 7a(Zbtb7a)[Rattus norvegicus]	63600	125000	112195	0.897561
84781737	Zdhhc13	zinc finger, DHHC-type containing 13(Zdhhc13)[Rattus norvegicus]	51300	78900	89634.1	1.13605
564340811	Zeb2	zinc finger E-box-binding homeobox 2 isoform X3 [Rattus norvegicus]	76900	124000	138415	1.11625
672031425	Zfhx3	zinc finger homeobox protein 3 isoform X1 [Rattus norvegicus]	774000	114000	154268	1.35323
667477510	Zfp161	zinc finger protein 161(Zfp161)[Rattus norvegicus]	59700	95500	339634	3.55638
672087664	Zfx	Protein Zfx[Rattus norvegicus]	29300	99000	71951.2	0.72678
564360092	Zhx2	zinc fingers and homeoboxes protein 2 isoform X1 [Rattus norvegicus]	493	503	1695.12	3.37002
59709429	Zscan21	zinc finger and SCAN domain containing 21(Zscan21)[Rattus norvegicus]	19000	22300	20792.7	0.932407
564339269	Zzz3	ZZ-type zinc finger-containing protein 3 isoform X2 [Rattus norvegicus]	10200	14900	19451.2	1.30545

## Sheet:  Model vs Control
Gene Symbol	fold chang of Model/Control
Adnp	1.58
Ahctf1	2.54
Ahr	96.8
Ahrr	0.577
Apex1	0.00182
Arid1a	3.47
Arid1b	49.9
Arid2	2.47
Arid5b	1.34
Arnt	0.426
Arnt2	0.517
Arntl	0.977
Atf1	0.199
Atf2	1.16
Atf7	1.02
Atf7	0.0498
Baz2a	1.28
Baz2b	1.39
Bptf	142
Bzw1	69.4
Carhsp1	3.39
Casz1	1.02
Cbfb	0.713
Cdc5l	3.8
Cdx1	1.02
Cdx2	0.481
Cebpb	1.94
Cebpz	3.4
Chd7	1.02
Cic	0.539
Clock	1.25
Creb1	0.372
Creb3l1	0.0275
Creb3l2	0.092
Ctcf	1.73
Cux1	1.79
Cux1	0.152
Dmap1	2.48
Dmrt3	207
Dnajc1	2.74
Dr1	0.166
Drap1	0.652
Dzip1l	7.14
E2f3	0.311
Egr2	1.74
Elf1	0.267
Elf2	0.476
Elk1	0.162
Ep400	2.25
Esr1	1.02
Esrra	1.31
Etv6	1.71
Ezh2	5.13
Fosl2	4.13
Foxc1	0.414
Foxf1	0.169
Foxk1	0.625
Foxk2	1.59
Foxp1	0.52
Foxp1	0.478
Foxp1	0.477
Foxp4	0.102
Gabpa	0.317
Gata4	42.4
Gatad1	207
Gatad2a	1.7
Gatad2b	1.53
Gon4l	1.02
Hes5	1.8
Hmbox1	4.3
Hmg20a	1.74
Hmg20b	0.906
Hmga1	1.31
Hmga1	0.576
Hmga2	0.987
Hmgb1	0.169
Hmgb2	0.115
Hmgn1	0.523
Hmgxb4	13.1
Hoxb4	74.6
Hoxd12	1.02
Hoxd13	173
Hoxd9	0.00318
Irf2	0.275
Jun	0.804
Junb	0.576
Jund	0.749
Lhx2	0.642
Maff	0.975
Mafg	0.608
Mafk	1.33
Max	0.414
Mef2d	0.00419
Meis1	0.172
Mga	5.94
Mnt	0.978
Mrpl28	133
Mta1	5.92
Mta2	3.16
Mta3	1.21
Myod1	0.199
Mysm1	1.02
Nab1	34.5
Nab2	77.3
Neurod4	1.02
Nfat5	0.61
Nfatc4	0.177
Nfia	0.00708
Nfib	0.413
Nfic	0.487
Nfil3	0.897
Nfix	0.556
Nfkb1	0.342
Nfkb2	92.7
Nfrkb	2.36
Nfrkb	1.86
Nfya	0.524
Nfyb	1.65
Nfyc	0.279
Noc3l	3.79
Noc4l	9.92
Notch2	93.3
Nr2c1	1.54
Nr2c2	0.785
Nr2f1	1.22
Nr2f2	7.3
Nr2f2	1.1
Nr3c1	1.07
Nrf1	1.19
Osr1	0.755
Otx1	0.771
Pax6	195
Pbx1	0.544
Pbx2	0.587
Pbx3	0.000843
Pds5b	1.94
Pou2f1	0.156
Prr12	8.58
Prrx1	0.315
Prrx2	0.546
Rarg	0.545
Rb1	0.425
Rbpj	0.325
Rela	1.02
Rfx1	0.801
Rfx3	0.463
Rfx5	1.29
Rreb1	37.7
Runx1	0.73
Runx2	0.685
Runx3	0.856
Rxra	0.448
Rxrb	0.274
Rybp	0.62
Satb1	83.2
Sim2	0.621
Six1	0.493
Six4	0.56
Smad3	2.35
Smarca1	3.42
Smarca5	2.3
Smarcc1	2.34
Srebf2	3.86
Ssrp1	1.23
Stat1	2.22
Stat3	2.42
Stat6	4.35
Tada2b	2.88
Tbp	1.06
Tcf20	4.31
Tcf7l2	1.12
Tead1	0.682
Tead3	0.356
Terf2	1.77
Terf2ip	1.49
Tfam	1.34
Tfap2a	1.5
Tfcp2	0.0176
Tfdp2	0.00779
Tfe3	2.18
Tfeb	1.02
Tox4	7.28
Trps1	1.51
Ttf1	1.74
Twist1	0.28
Ubp1	0.167
Ubtf	2.16
Ubtf	1.02
Usf1	0.425
Usf2	0.375
Vax2	0.952
Wiz	2.24
Ybx1	1.32
Yeats4	3.94
Yy1	1.14
Zbtb20	2.75
Zbtb7a	1.97
Zdhhc13	1.54
Zeb2	1.61
Zfhx3	0.147
Zfp161	1.6
Zfx	3.38
Zhx2	1.02
Zscan21	1.17
Zzz3	1.46

## Sheet: YXS vs Model
Gene Symbol	fold chang of YXS/Model
Adnp	0.551
Ahctf1	0.878
Ahr	1.47
Ahrr	3.15
Apex1	190
Arid1a	0.243
Arid1b	0.0248
Arid2	0.604
Arid5b	1.1
Arnt	3.13
Arnt2	2.09
Arntl	1.3
Atf1	1.83
Atf2	0.469
Atf7	207
Atf7	0.0255
Baz2a	1.6
Baz2b	0.911
Bptf	0.66
Bzw1	0.779
Carhsp1	0.435
Casz1	1.21
Cbfb	1.96
Cdc5l	0.554
Cdx1	1.21
Cdx2	1.66
Cebpb	1.12
Cebpz	1.18
Chd7	1.21
Cic	1.18
Clock	0.825
Creb1	0.842
Creb3l1	1.21
Creb3l2	29.8
Ctcf	1.01
Cux1	1370
Cux1	0.0005
Dmap1	0.383
Dmrt3	0.951
Dnajc1	0.525
Dr1	2.67
Drap1	0.335
Dzip1l	0.524
E2f3	1.19
Egr2	0.563
Elf1	1.46
Elf2	2.7
Elk1	0.208
Ep400	1.32
Esr1	1.21
Esrra	1.06
Etv6	0.711
Ezh2	1.01
Fosl2	1.17
Foxc1	8.05
Foxf1	14.2
Foxk1	1.24
Foxk2	0.457
Foxp1	78.6
Foxp1	0.0258
Foxp1	0.0151
Foxp4	6.03
Gabpa	1.64
Gata4	0.0292
Gatad1	0.448
Gatad2a	0.379
Gatad2b	0.628
Gon4l	1.21
Hes5	3.57
Hmbox1	0.123
Hmg20a	1.09
Hmg20b	0.692
Hmga1	52.9
Hmga1	0.121
Hmga2	1.52
Hmgb1	2.74
Hmgb2	2.29
Hmgn1	0.11
Hmgxb4	0.413
Hoxb4	0.553
Hoxd12	1.21
Hoxd13	0.393
Hoxd9	1.21
Irf2	0.00941
Jun	0.315
Junb	1.52
Jund	1.32
Lhx2	1.21
Maff	1.94
Mafg	2.67
Mafk	0.852
Max	1.34
Mef2d	1.21
Meis1	2.17
Mga	0.749
Mnt	1.17
Mrpl28	0.00927
Mta1	0.488
Mta2	0.759
Mta3	0.525
Myod1	0.564
Mysm1	1.21
Nab1	2.3
Nab2	5.19
Neurod4	1.21
Nfat5	1.99
Nfatc4	1.67
Nfia	27.4
Nfib	1.11
Nfic	1.48
Nfil3	0.0385
Nfix	1.39
Nfkb1	7.01
Nfkb2	0.711
Nfrkb	0.814
Nfrkb	0.625
Nfya	0.948
Nfyb	0.95
Nfyc	1.07
Noc3l	0.829
Noc4l	0.648
Notch2	0.39
Nr2c1	0.68
Nr2c2	1.65
Nr2f1	2.31
Nr2f2	1.74
Nr2f2	0.79
Nr3c1	1.3
Nrf1	0.881
Osr1	1.46
Otx1	1.83
Pax6	0.00635
Pbx1	1.02
Pbx2	1.55
Pbx3	20.6
Pds5b	0.721
Pou2f1	0.894
Prr12	0.15
Prrx1	2
Prrx2	1.22
Rarg	1.7
Rb1	1.21
Rbpj	1.6
Rela	90.7
Rfx1	0.838
Rfx3	1.25
Rfx5	0.455
Rreb1	0.744
Runx1	2.94
Runx2	0.47
Runx3	1.17
Rxra	1.41
Rxrb	0.798
Rybp	8.66
Satb1	0.0149
Sim2	1.44
Six1	2.27
Six4	1.2
Smad3	1.08
Smarca1	0.352
Smarca5	0.896
Smarcc1	0.726
Srebf2	0.687
Ssrp1	1.49
Stat1	0.709
Stat3	0.574
Stat6	0.551
Tada2b	0.688
Tbp	1.27
Tcf20	0.845
Tcf7l2	1.35
Tead1	0.916
Tead3	1.2
Terf2	0.508
Terf2ip	0.477
Tfam	0.646
Tfap2a	0.843
Tfcp2	75
Tfdp2	1.21
Tfe3	1
Tfeb	83.3
Tox4	0.38
Trps1	1.24
Ttf1	0.938
Twist1	0.0745
Ubp1	1.99
Ubtf	9030
Ubtf	0.00102
Usf1	1.24
Usf2	1.33
Vax2	0.835
Wiz	0.74
Ybx1	0.837
Yeats4	0.929
Yy1	1.64
Zbtb20	0.768
Zbtb7a	0.898
Zdhhc13	1.14
Zeb2	1.12
Zfhx3	1.35
Zfp161	3.56
Zfx	0.727
Zhx2	3.37
Zscan21	0.932
Zzz3	1.31
