# Supplementary material for: Screening and identification of critical transcription factors involved in the protection of cardiomyocytes against hydrogen peroxide-induced damage by Yixin-shu
Source: Sci Rep. 2017 Oct 24;7:13867. doi: 10.1038/s41598-017-10131-5 (PMC5655617; doi:10.1038/s41598-017-10131-5)
Supplement: Supplementary file 3 — Supplementary TableS2 [file 41598_2017_10131_MOESM3_ESM.xls]

## Sheet: marked information
Title of manuscript	Screening and identification of critical transcription factors involved in the protection of cardiomyocytes against hydrogen peroxide-induced damage by Yixin-shu
Author list	Jingjing Zhang, Ya Geng, Feifei Guo, Fangbo Zhang, Mingwei Liu, Lei Song,Yuexiang Ma,Defeng Li,Yi Zhang, Haiyu Xu and Yongjun Yang

## Sheet: FPKM
	Average			control			model			YXS
Gene Symbol	model	control	YXS	control_1	control_2	control_3	model_1	model_2	model_3	YXS_1	YXS_2	YXS_3
Zfp638	8.83915	7.61054	7.35189	8.43983	9.18256	8.89506	8.88362	7.16029	6.78773	7.27507	6.67639	8.1042
Rgs2	10.1203	13.6342	18.9885	9.28029	10.3071	10.7734	12.525	12.9863	15.3913	18.8197	19.8066	18.3393
Mnt	17.0905	9.69058	8.23594	16.961	15.6909	18.6197	10.8065	9.1953	9.06998	8.87627	7.59465	8.23692
LOC100365958	6.25714	5.83922	6.67673	5.39329	7.07813	6.3	6.56682	5.17611	5.77474	6.2082	7.14996	6.67203
Foxj3	19.3886	13.2727	9.87322	19.5493	19.7012	18.9154	14.2858	13.3343	12.1981	9.82742	9.27887	10.5134
Tpcn1	21.1917	16.7351	26.7333	21.39	20.9882	21.1969	17.198	16.7276	16.2799	28.6172	24.9493	26.6335
Prkce	31.1828	15.1505	14.373	32.6311	29.7477	31.1695	17.1045	15.1691	13.1779	13.9257	13.8825	15.3106
Hist2h2aa3	0.61956	1.37999	4.88004	0.630675	0.429523	0.798482	1.36273	1.84589	0.931342	8.03698	5.89993	0.703213
Pan3	17.5522	8.70457	7.81843	17.6754	17.0027	17.9786	10.7024	8.4311	6.98019	8.33139	7.01786	8.10605
Grpel2	6.49666	6.98989	6.92986	6.06573	6.69449	6.72976	6.71054	6.30301	7.9561	6.5555	7.34167	6.89242
Fam208a	6.24507	3.81948	3.68644	6.82814	6.03819	5.86887	4.33516	3.51712	3.60615	3.61881	3.2965	4.14402
Micall1	17.8859	11.2191	8.51181	18.5253	16.4678	18.6647	12.6143	11.3299	9.71295	8.56453	8.51858	8.45233
Glb1l	26.3898	25.9918	22.8949	26.8976	26.0353	26.2365	27.3582	25.433	25.1842	24.1838	20.7475	23.7533
Rsf1	6.68247	4.64527	4.56507	6.54151	6.41222	7.09367	5.0797	4.88972	3.9664	4.93406	4.07245	4.6887
Fbxl7	11.5562	9.18949	5.73186	11.4011	11.8156	11.4518	9.59464	9.31467	8.65918	5.29491	5.51983	6.38085
Polm	15.1082	17.2899	21.6304	14.9488	14.0103	16.3656	18.2111	16.2967	17.3619	23.9348	20.9118	20.0446
AABR07015066.1	4.74329	2.78166	5.93032	3.91985	3.2857	7.02431	8.2092	0.135773	0	8.1653	9.3567	0.268966
Dennd6a	12.2318	10.0697	8.51675	11.8996	13.146	11.6498	10.2848	10.0574	9.86697	9.08483	7.70979	8.75562
Znhit2	13.8794	19.5216	20.1554	15.2735	13.3427	13.0221	16.4175	21.0675	21.0798	19.1326	22.2771	19.0565
Trim5	21.9584	23.6796	25.6973	20.4393	24.0141	21.4217	22.2147	24.6009	24.2232	25.229	24.9611	26.9018
Rmi1	25.0361	23.5716	22.0351	24.8836	25.3715	24.8531	24.2731	23.1364	23.3054	19.7959	22.158	24.1512
Capn1	33.5456	38.5094	49.3148	34.9646	31.7879	33.8845	37.5513	37.9533	40.0236	52.7466	48.4146	46.7833
Slfn4	21.0828	9.65115	6.94381	19.9877	20.9337	22.3269	11.1997	8.42991	9.32391	6.46138	6.29856	8.07149
Sf3b3	32.8529	30.6902	42.1652	33.0309	32.6292	32.8985	31.7219	30.1181	30.2307	43.9525	40.187	42.356
Pdxp	2.01713	1.50961	1.36277	2.20996	1.77525	2.0662	1.76314	1.3013	1.4644	1.48936	0.930913	1.66803
Rgs12	7.27198	5.07088	7.23859	7.44612	7.27404	7.09578	4.86542	5.14396	5.20327	7.26797	6.93408	7.51373
Cwf19l1	15.5408	19.1156	22.6652	15.4239	16.1739	15.0245	18.1532	18.0936	21.1001	23.3087	22.817	21.8697
Wdr33	15.4932	15.4133	12.3839	15.4054	15.6927	15.3816	15.4452	15.5878	15.2069	12.6189	12.6354	11.8973
Vps13d	7.49519	3.05999	2.76501	7.3397	7.34403	7.80185	3.39601	3.05192	2.73205	2.95734	2.61166	2.72603
LOC308990	1.87657	1.96734	2.61808	1.72922	2.11985	1.78065	1.71875	1.99851	2.18476	2.70862	2.44625	2.69936
Sun2	118.168	82.5523	89.2277	122.711	106.789	125.004	89.7777	82.7396	75.1395	95.2537	86.8286	85.6008
RGD1566189	2.46543	2.98559	3.55386	2.58183	1.63094	3.18351	3.49274	3.03275	2.43128	2.86099	3.99559	3.80499
Pomt1	8.00471	7.75137	9.41334	8.13829	7.93892	7.9369	7.64329	7.2021	8.40873	10.0437	9.24777	8.94855
Tmem39a	18.5106	20.9575	18.8229	19.6194	17.7345	18.1779	20.9059	21.2991	20.6675	19.7646	17.5519	19.1523
Kdm3b	13.1773	8.01084	8.63172	13.4966	12.8205	13.2148	8.63101	7.83029	7.57122	8.72308	8.51176	8.66033
Jph2	71.591	56.4258	68.3699	81.0453	58.7807	74.947	63.2743	54.4647	51.5384	77.9145	66.2577	60.9375
Thumpd1	40.7695	41.3257	34.3839	38.0643	44.7211	39.5232	41.5018	42.5785	39.8969	33.4313	33.7421	35.9784
Synrg	40.4289	33.8468	34.6555	40.3262	39.9664	40.9942	36.4788	33.1629	31.8986	34.9076	33.8107	35.2482
AABR07052585.2	2.8394	2.91295	2.01699	2.62281	2.76447	3.13092	2.63121	2.74163	3.366	2.08898	1.53886	2.42313
Fcgrt	77.0777	104.171	103.448	79.1937	75.4712	76.5681	100.926	102.137	109.451	105.168	109.822	95.354
Aggf1	11.369	9.73972	13.836	11.6556	11.1563	11.295	9.72	10.0711	9.42801	14.226	13.5129	13.769
LOC100912218	2.672	1.74447	1.17254	3.00393	1.84361	3.16846	1.75474	1.84703	1.63164	1.27051	1.30463	0.942461
Lgals1	5312.62	8055.81	8151.1	5444.72	5405.81	5087.35	7394.87	8088.29	8684.28	7680.06	8834.25	7939
Smg7	27.761	19.6062	14.7251	27.1894	27.6159	28.4777	20.9982	20.1203	17.7001	14.3877	14.6913	15.0963
Cpe	276.699	299.3	228.93	269.847	275.887	284.365	308.848	288.836	300.216	230.452	228.382	227.956
Fam89b	98.8874	151.444	169.099	105.755	89.2243	101.683	151.215	145.228	157.89	176.133	176.075	155.088
Mtus2	31.6465	30.8372	16.7901	31.0261	31.8162	32.0973	31.6463	31.0753	29.7901	16.8657	16.3387	17.1658
Mycl	1.6968	1.32467	1.09466	1.64394	1.39712	2.04933	1.05653	1.42354	1.49395	1.20862	1.15414	0.921209
Frmd8	16.5163	21.9497	30.4148	18.3764	14.911	16.2616	21.7342	21.601	22.5137	31.9941	29.1886	30.0615
Mtmr1	9.83739	9.75603	10.6419	10.0262	9.47444	10.0116	10.0588	9.82688	9.38238	11.823	9.92668	10.176
Nat2	1.26974	1.59442	1.98992	1.11848	1.42192	1.26881	1.54672	2.13541	1.10114	1.85293	2.04162	2.07521
Fam118a	21.2488	23.8694	21.4457	20.633	21.0011	22.1122	22.9283	24.4447	24.2353	21.6705	21.3145	21.352
RGD1559972	19.0217	24.971	23.6188	18.6465	20.8398	17.5788	27.0256	25.5762	22.3113	24.1048	24.8728	21.8787
Hspe1	576.415	795.171	661.06	547.231	622.104	559.91	741.349	820.738	823.425	590.007	730.317	662.856
Ccni	46.3616	52.3304	64.6021	44.4488	49.5686	45.0674	49.2243	54.0268	53.7401	65.2423	62.8414	65.7228
Dctn1	52.0039	46.134	48.0645	53.4632	49.8521	52.6965	47.9651	46.9695	43.4676	49.7144	47.5881	46.891
Ppp1r8	15.3099	18.9228	21.1326	14.7333	16.623	14.5735	18.8029	18.6822	19.2832	21.1733	20.6649	21.5596
Rps15a	853.038	1061.99	983.228	763.657	979.67	815.789	997.263	1113.37	1075.34	875.187	1059.98	1014.51
LOC103690028	1.10785	0.726584	1.15165	0.722189	0.699519	1.90184	0.873862	0.737098	0.568792	0.421812	1.18643	1.84671
Zfp54	1.57359	1.20225	1.13392	1.67632	1.46785	1.5766	1.52645	1.07831	1.00198	1.40665	0.846929	1.14817
Psen1	30.4063	27.6495	26.7647	30.3156	31.0077	29.8957	26.8928	30.2114	25.8442	27.9396	25.9961	26.3585
Mtx2	28.9827	41.264	36.097	29.0391	30.8265	27.0824	37.1175	43.1872	43.4872	32.4127	37.9353	37.9429
Pcmtd1	10.433	7.35824	7.69687	10.5875	10.1483	10.5632	8.29041	7.1918	6.5925	8.39652	6.38002	8.31409
Med14	11.2692	8.26521	9.94112	10.6961	11.3431	11.7684	9.25552	7.94741	7.59269	10.3316	8.63123	10.8605
Nfyb	44.7733	43.1844	34.1442	42.654	47.2335	44.4324	44.0088	44.0919	41.4527	31.1336	35.0328	36.2661
Mcm6	17.0421	24.6834	79.8565	17.5461	17.5728	16.0075	19.3144	25.0605	29.6754	86.015	75.1649	78.3896
Zfp46	5.43238	4.63832	6.16911	5.09367	5.5005	5.70298	5.08067	4.38883	4.44545	6.43627	5.95559	6.11547
Slfn2	34.4341	40.9336	50.2377	32.9794	37.0486	33.2744	38.8625	41.6798	42.2585	52.2631	50.153	48.2971
Abhd2	29.781	19.8475	18.8872	31.1366	28.3054	29.901	19.7231	21.8197	17.9998	19.1332	17.8473	19.6811
Tmem119	58.07	67.6066	54.5176	60.7914	56.9427	56.476	68.532	67.8799	66.4079	57.8241	52.012	53.7166
Sec24c	26.4558	22.9701	30.947	27.5311	25.7407	26.0955	23.9387	21.8967	23.075	31.9832	28.9174	31.9403
Ada	0.582517	0.626453	0.797072	0.622752	0.403931	0.72087	0.307568	0.520771	1.05102	1.02743	0.649568	0.714218
Adgra2	83.2294	48.3943	50.3013	88.7051	72.9052	88.0778	53.9024	48.3456	42.9347	55.4549	48.3894	47.0595
Osbpl3	7.55648	5.44225	6.48904	7.67404	7.55341	7.44198	5.55858	5.48142	5.28674	6.60339	6.00218	6.86153
Zfp282	6.47861	5.50463	5.36302	6.95316	5.90699	6.57567	5.91001	5.66214	4.94175	5.87452	5.1773	5.03724
Zfp212	7.25134	5.78277	7.33108	6.95469	7.07625	7.72309	5.72125	5.35766	6.2694	7.64139	6.65329	7.69854
Nipsnap1	26.2328	33.1389	35.1221	26.2787	26.969	25.4507	33.401	31.3372	34.6784	33.3991	37.642	34.3253
Rab23	40.7062	27.9668	23.4131	37.1273	42.8994	42.092	29.2089	28.7928	25.8987	23.4348	22.1847	24.62
RGD1309748	17.9425	17.1562	15.3915	18.1165	17.623	18.088	17.9726	16.6929	16.8032	15.5855	15.0621	15.527
Fam210b	3.2635	2.91975	5.13911	3.41869	3.23377	3.13804	2.61621	3.30326	2.83979	5.27557	4.58274	5.55902
Ift122	6.49964	6.24163	7.10069	7.08584	6.67151	5.74158	5.86642	6.41487	6.44358	7.42583	6.79044	7.0858
Nsun5	14.2509	19.2876	16.8422	14.5844	13.9953	14.1731	18.5331	20.1983	19.1313	17.1728	16.4766	16.8771
Anapc15	149.655	208.775	247.232	146.446	160.482	142.037	198.383	223.071	204.872	235.752	252.717	253.229
Dctn4	31.8603	31.2017	30.6655	31.2673	30.9101	33.4036	33.5777	29.8471	30.1804	31.0074	29.2438	31.7453
Parp4	65.113	40.5262	38.1351	64.3921	64.4971	66.4499	41.0378	42.2913	38.2496	40.3036	35.5385	38.5631
Acin1	49.9935	45.7868	37.5874	49.6748	48.6397	51.666	46.6424	47.0587	43.6592	36.5701	38.3685	37.8235
Grik5	18.2715	12.5151	11.7822	20.9295	15.426	18.459	13.0146	12.0606	12.4701	12.6106	11.3196	11.4164
Ttc37	15.5124	12.893	10.7451	15.2008	16.1079	15.2284	14.3064	12.6213	11.7511	10.5225	10.44	11.2729
Wfikkn1	0.979585	0.668749	0.665445	0.933752	0.98358	1.02142	0.677915	0.739999	0.588334	0.951939	0.511329	0.533069
Actl6a	14.3222	18.0916	17.0902	14.4187	14.4241	14.1239	18.0691	17.6822	18.5237	16.445	17.3691	17.4565
Arhgef39	6.57076	8.15138	8.74543	6.23408	6.70027	6.77794	7.82033	8.41527	8.21856	8.66503	8.47926	9.09198
Ears2	5.20568	4.32829	3.23203	5.40327	4.67701	5.53677	4.42425	4.60991	3.95072	3.17101	3.1146	3.41049
Sfswap	17.5239	11.4001	14.6734	17.6217	16.0861	18.8639	12.3898	10.1839	11.6266	15.7359	14.3543	13.9299
Tnnc2	101.7	143.22	59.1555	97.6424	105.053	102.403	132.749	144.404	152.507	54.3398	65.5022	57.6246
Kif21b	39.4227	13.5246	8.4738	40.7757	36.3789	41.1135	15.5859	13.6059	11.3821	8.46533	8.50239	8.45369
Artn	24.8644	28.7407	17.1133	24.4876	23.0397	27.0659	29.4936	27.6707	29.0577	16.0552	17.7604	17.5244
Sertad2	27.3742	14.3436	15.0445	28.8615	25.9466	27.3145	17.2943	13.9414	11.7952	15.6746	13.1894	16.2696
Pik3c3	4.61461	3.8788	5.53122	4.7142	4.51664	4.61297	3.93636	3.47193	4.22812	6.523	4.86771	5.20296
Gpbp1	36.4926	36.373	32.5837	33.9861	39.5411	35.9505	38.0962	35.8508	35.172	29.711	31.9712	36.0689
Nupr2	6.91353	9.42484	16.4817	6.95107	7.75483	6.03468	7.89597	10.0159	10.3627	18.0325	18.126	13.2867
Sdccag8	8.40714	8.83353	7.18813	8.18189	8.8334	8.20613	8.98346	8.83242	8.68472	7.21708	6.83501	7.51231
RGD1308117	2.3739	1.70646	1.66205	2.45686	2.14408	2.52077	1.90284	1.55167	1.66486	1.9568	1.8055	1.22385
Mia3	36.4093	28.5384	34.3051	37.2472	34.9523	37.0286	31.0022	27.3414	27.2715	35.3951	31.4455	36.0748
Cacna1g	6.70449	3.12612	3.1491	7.03432	5.96283	7.11632	3.47311	3.00192	2.90333	3.4068	2.82117	3.21933
Dscc1	16.334	21.0257	26.978	15.8721	17.608	15.5219	18.5501	21.5113	23.0156	26.4975	26.2249	28.2117
Hist2h4	2.70374	4.65924	3.58378	3.57484	2.52483	2.01156	2.74642	5.36564	5.86567	2.68905	3.98771	4.07458
Synm	6.98984	4.35373	5.79397	6.757	7.28537	6.92716	4.43334	4.6786	3.94925	6.59948	5.3417	5.44073
Taok3	20.0966	12.5535	13.1534	19.4775	19.8181	20.9943	13.9907	11.5556	12.1142	12.5782	12.9121	13.9698
Tmem71	0.663781	1.1734	2.05558	0.661535	0.734215	0.595594	1.08	0.99293	1.44728	1.99047	2.01256	2.16369
Mmp2	1.7946	1.92486	1.36819	1.87647	1.4841	2.02322	2.04037	1.70806	2.02615	1.57489	1.23382	1.29587
Tgfbr1	7.13352	3.98097	3.75916	6.8001	8.13289	6.46758	5.16057	3.61463	3.16771	3.87049	3.0426	4.3644
Osgep	7.02957	9.18017	9.48092	7.14967	7.81494	6.12409	8.54443	9.6979	9.29817	8.99867	10.2714	9.17272
Bcl2l11	8.47038	5.30982	5.56457	8.0467	9.17179	8.19264	5.45152	5.11414	5.3638	5.59112	5.75666	5.34594
NEWGENE_621351	2.66053	2.49089	1.80348	3.87548	1.89905	2.20707	3.37485	2.06774	2.03007	1.91025	1.90868	1.59152
Acat2	16.8572	25.2179	34.3586	17.852	17.71	15.0097	22.8622	25.654	27.1376	36.4484	32.6213	34.006
RGD1562029	0.891217	0.453143	0.592883	0.660015	0.951895	1.06174	0.536895	0.402087	0.420446	0.587525	0.602381	0.588743
Plxnb1	2.11473	0.933613	2.01291	2.24754	1.93219	2.16448	1.15438	0.821237	0.825222	2.34032	1.85792	1.8405
Pigu	19.0572	23.5141	23.2229	19.7583	20.0652	17.348	20.8158	25.9009	23.8257	22.4878	22.6212	24.5598
Sympk	32.1777	30.88	26.4058	34.4192	29.74	32.3739	31.1772	30.969	30.4939	27.2538	26.7044	25.2592
Hivep1	4.63945	1.7091	2.21187	4.71602	4.41576	4.78658	2.12259	1.45388	1.55084	2.55605	1.70561	2.37394
BC028528	0.710623	0.584783	0.81215	0.611772	0.634895	0.8852	0.679827	0.472237	0.602286	0.69608	1.1167	0.623668
Tmem183a	90.8058	103.533	94.2856	86.0881	93.594	92.7354	98.1847	107.488	104.927	94.2176	94.5158	94.1235
Srsf2	104.303	111.236	165.476	105.153	98.7421	109.014	120.661	98.8068	114.24	178.535	159.723	158.171
Slc15a4	12.1481	13.1093	12.9537	12.8694	11.4596	12.1153	13.3986	12.8571	13.0721	13.7752	12.5535	12.5325
Dgkd	11.1573	6.905	7.85987	11.1719	10.6678	11.6322	7.83562	6.93459	5.94479	8.2035	7.55341	7.82269
Cdkn1b	89.4807	99.895	105.484	86.4316	94.3243	87.6862	99.6037	98.4098	101.672	102.81	106.371	107.27
Arfip2	37.329	41.2367	30.6126	38.1423	35.7778	38.0668	44.2873	38.502	40.9208	31.3249	31.9107	28.6021
Eya3	15.2327	11.5763	13.144	14.8004	15.7609	15.1369	12.7207	11.4353	10.573	13.7253	12.2287	13.478
Zfp52	1.23737	0.856029	0.92979	0.78345	1.29351	1.63514	1.04648	0.726931	0.794674	0.907624	0.801709	1.08004
Pnisr	10.7018	6.94523	8.00408	9.87435	11.0369	11.1942	8.3256	5.64281	6.86729	7.97281	7.09668	8.94273
LOC100360120	90.782	99.6648	92.2484	86.0608	89.8197	96.4655	99.7715	97.5513	101.672	95.0484	86.5051	95.1916
Rabgap1	16.0945	13.0628	10.8813	15.4817	17.2337	15.5682	14.0856	12.9631	12.1398	10.697	10.3633	11.5835
Pdf	12.654	16.4568	24.3671	12.642	11.8841	13.4358	14.2352	16.1154	19.0196	29.2851	23.645	20.1713
Cyp20a1	40.2739	42.4181	38.8519	39.4457	40.4423	40.9336	40.7603	42.2176	44.2763	37.2877	39.7638	39.5043
Nol11	24.3419	26.2072	22.9865	23.0423	26.6448	23.3386	25.2858	27.8754	25.4604	21.9724	22.7892	24.1978
Dtl	6.80092	6.73438	13.8207	6.25819	7.12115	7.02341	6.44399	7.02752	6.73162	14.0456	12.3577	15.0587
AABR07054460.2	0.140508	0.629187	0.111909	0.421523	0	0	1.09296	0.37961	0.414986	0.335728	0	0
Man2b2	16.5021	17.9434	15.427	16.6724	16.7704	16.0635	18.2983	17.3128	18.219	15.7933	15.7168	14.7708
Hibadh	40.5344	45.7885	43.4436	38.6875	43.013	39.9028	47.0943	44.8591	45.4121	40.2943	44.7186	45.3178
Fam13b	17.3607	10.173	7.46982	17.4681	17.283	17.3309	11.3073	9.61847	9.5931	6.75034	7.2968	8.36231
Sp110	7.90996	9.45627	11.6079	8.09294	7.7963	7.84063	8.69779	9.34798	10.323	10.7896	12.107	11.9271
Glb1	36.5772	40.349	38.4302	37.1564	35.2743	37.301	39.7541	39.2495	42.0434	40.0582	38.1557	37.0766
LOC683674	21.1311	25.7932	24.7704	22.9198	18.6476	21.8259	25.451	24.6401	27.2885	25.2576	24.7538	24.2997
Kmt5a	200.66	173.956	170.062	207.505	182.681	211.793	189.958	174.146	157.764	167.053	167.733	175.4
Cdh11	4.5748	4.42606	7.72882	4.50385	4.41613	4.80442	4.45172	4.36885	4.45759	8.26191	7.45585	7.46868
Tcirg1	17.6255	23.4442	32.5045	18.342	15.2104	19.3239	23.759	22.06	24.5134	36.1625	29.7727	31.5783
Vcl	111.133	92.1988	105.367	111.135	110.217	112.047	97.64	91.0118	87.9447	114.081	96.1653	105.855
Pcnx1	20.9733	8.48131	8.49817	20.4809	20.2928	22.1462	10.289	7.98982	7.16511	9.10991	7.74242	8.64219
Acsf3	7.9046	10.5608	9.89673	8.36138	7.97237	7.38005	11.0466	10.4344	10.2015	9.63257	10.5747	9.4829
Pus7	14.0961	11.9867	11.4695	13.3914	14.107	14.7898	12.3371	12.4006	11.2224	10.9671	11.9459	11.4954
Cdc42ep1	68.1555	72.8028	63.8019	72.5632	61.3411	70.5621	73.5267	72.7195	72.1623	68.7266	63.0791	59.6
Mmaa	4.12167	1.36835	1.92763	4.12667	4.03705	4.20128	1.30533	1.41758	1.38215	1.66032	1.90257	2.22001
RGD1562218	16.84	16.6963	18.9407	16.6173	17.0092	16.8935	16.0292	17.5634	16.4963	19.3795	17.9404	19.5023
Acvr1	13.1879	11.8476	9.56954	13.4148	13.7722	12.3768	13.0549	11.4315	11.0564	10.1593	9.04622	9.50313
LOC100911625	2.40144	4.73102	4.61299	2.05056	2.41113	2.74262	8.06624	3.40924	2.71757	3.58048	8.75768	1.50082
Zfp598	33.5786	30.1877	19.6321	36.4972	30.7023	33.5363	31.1847	30.8235	28.555	18.8668	19.9964	20.0331
Set	101.212	107.004	101.214	95.4723	106.463	101.702	109.502	110.273	101.236	98.7041	101.059	103.878
Myef2	40.9085	37.8102	44.5999	40.27	41.1792	41.2762	42.2498	36.4396	34.7413	42.108	42.2387	49.4529
Znhit1	30.3245	48.672	60.6239	33.6903	27.174	30.1091	44.5342	49.2586	52.2232	60.7693	62.8835	58.2188
Tns3	30.9257	17.7991	19.1531	31.4791	29.9133	31.3846	19.5009	17.467	16.4292	20.2467	17.5112	19.7013
Nkain4	21.0085	28.9708	25.2188	22.8837	19.3872	20.7545	26.3534	29.3931	31.1658	27.559	26.3167	21.7807
Eif4ebp3	21.1627	13.9601	11.5095	20.9943	21.6513	20.8425	15.6262	13.6867	12.5674	11.546	10.0905	12.892
Agap2	1.06427	0.777241	0.745158	1.02319	0.834644	1.33496	0.8094	0.702804	0.819519	0.842562	0.712254	0.680658
LOC100362298	2.11204	3.09031	2.70337	1.88996	2.9421	1.50407	2.10021	2.91779	4.25293	1.39777	3.94269	2.76965
Rom1	5.99735	6.50743	6.67999	5.45089	6.00527	6.53588	6.3047	6.78584	6.43174	7.406	6.91366	5.72031
Mgst1	28.196	39.0435	47.0629	26.09	31.2137	27.2844	36.1357	38.357	42.6378	44.0013	49.8857	47.3017
Kank2	46.4172	36.6378	51.4943	48.2981	43.4501	47.5035	38.8856	36.1341	34.8939	55.9622	49.6049	48.9159
Nop14	24.064	25.5171	17.9444	22.8077	25.1059	24.2783	25.4766	25.6191	25.4554	16.5721	18.2249	19.0361
Rpl7a	16.6206	25.0085	26.3583	15.2192	18.7559	15.8868	21.2745	28.6006	25.1503	25.48	26.8591	26.7358
Ndufa3	55.4637	81.4856	98.9085	51.6365	67.6842	47.0705	72.9594	87.9499	83.5475	87.6178	98.7628	110.345
Chmp7	19.3348	19.4799	20.3237	20.0412	18.8917	19.0714	19.6104	20.2919	18.5373	20.3772	20.1346	20.4594
Rasl11a	8.41452	11.5195	18.8285	8.94389	8.41384	7.88582	11.2338	11.4155	11.9092	20.1406	18.3225	18.0224
Hip1r	27.2946	23.9211	25.8361	29.0545	25.4112	27.418	26.0372	23.2083	22.5177	28.1102	25.7225	23.6755
Tcf20	13.9281	7.31936	9.72455	13.5421	14.0626	14.1796	7.81666	7.42376	6.71764	9.89015	8.79346	10.4901
Tmem126a	11.416	13.3144	9.05837	9.3083	13.2114	11.7281	12.5962	13.4169	13.9302	8.0299	8.90544	10.2398
Tmem138	12.0317	15.5931	17.1924	13.6503	11.2391	11.2058	13.6898	16.1638	16.9257	16.3239	18.9236	16.3297
Tnks	21.0143	9.47257	8.01329	20.9661	20.8959	21.1809	11.1793	10.1847	7.05367	7.76688	7.97304	8.29994
Sema3c	40.0992	34.5549	26.9279	38.2929	40.4648	41.5399	37.4181	34.4305	31.8161	25.6231	24.8428	30.3178
RGD1560436	3.56104	3.27545	2.44829	3.08961	4.00056	3.59295	3.51101	3.55529	2.76006	2.59748	2.29763	2.44975
Commd6	22.0081	29.7627	20.7629	20.3819	22.0985	23.5439	26.7482	32.4748	30.0652	19.5454	21.3396	21.4037
Ddx50	42.1981	47.1697	34.0633	38.964	45.0656	42.5648	46.52	47.9323	47.0567	31.8627	34.7265	35.6007
Agrn	7.38967	4.50199	4.89034	7.46289	6.95999	7.74613	4.77952	4.46542	4.26102	5.33482	4.43342	4.90279
Zfp445	7.01552	4.59927	4.99797	6.23017	7.47933	7.33706	5.40299	4.07013	4.32468	5.38264	4.31761	5.29366
Rgs19	35.8521	48.177	41.0504	37.9949	32.9754	36.5861	49.6943	45.9399	48.8969	42.1214	43.7957	37.234
RGD1306063	16.0515	22.381	22.0125	15.7022	16.049	16.4034	18.6835	23.0186	25.441	21.4794	20.5647	23.9933
42988	31.6574	34.2257	37.0115	30.2146	32.9802	31.7776	35.1631	33.1683	34.3456	34.9023	37.2559	38.8763
LOC102546596	0.77101	0.36034	0.326089	1.33735	0.674671	0.301011	0.64215	0	0.43887	0.710102	0.135619	0.132548
Smim13	14.8491	16.3291	14.6894	15.781	13.4874	15.2788	20.4593	15.0479	13.48	12.1994	17.792	14.0769
Myom1	6.27576	3.54207	3.29965	6.57915	6.24085	6.00729	3.46677	3.78846	3.37099	3.38948	3.24786	3.26159
Josd2	33.2628	52.2381	36.1098	34.9913	32.9	31.8972	51.287	51.6011	53.8261	35.3593	37.7907	35.1793
Blvrb	75.2749	99.1611	112.916	78.5311	71.0644	76.2291	97.5488	97.0289	102.906	107.429	118.975	112.344
Gnptg	22.3765	27.7656	20.3232	22.2964	22.4108	22.4222	28.1966	28.0921	27.0081	21.0063	20.7361	19.2273
Map4	72.1443	54.277	55.3866	74.25	69.3507	72.8322	57.0833	55.3952	50.3524	57.6401	53.1394	55.3802
Sptlc1	15.972	17.2103	15.6402	16.6857	16.3573	14.8731	16.928	17.2705	17.4323	15.6645	15.0423	16.2138
Hsf4	7.56335	8.36343	8.81414	8.23826	6.51713	7.93467	8.64922	7.78324	8.65784	7.56785	9.27174	9.60282
Ttf2	7.06709	5.54295	6.96051	7.47275	6.78579	6.94272	5.86154	5.46892	5.29838	6.93651	7.03593	6.90907
Ephx1	4.88786	7.06614	8.90556	5.11078	4.76898	4.78381	5.90997	6.8563	8.43214	9.01138	9.90803	7.79726
Fance	10.5223	13.9788	14.0527	10.756	10.5255	10.2853	13.5981	13.507	14.8314	13.8611	15.3653	12.9317
Zfp707l1	3.62065	4.14902	4.89016	4.00545	4.11928	2.73723	3.83729	4.47638	4.13338	4.95827	4.97702	4.73519
Nfkbib	11.0771	14.3727	14.2432	13.031	9.74017	10.4601	14.2891	13.7311	15.098	15.1092	15.008	12.6123
Clybl	1.52554	2.18236	2.56743	1.20027	1.90738	1.46898	2.16123	2.07177	2.31407	2.46959	2.55607	2.67664
Ndufa6	105.185	155.369	133.479	103.313	114.277	97.965	139.948	158.018	168.142	115.6	152.376	132.462
Rbm17	38.1864	46.6027	54.0438	39.5286	38.656	36.3746	43.6113	46.8846	49.312	51.6102	57.228	53.2933
Tango2	15.2565	18.281	16.7271	15.0937	14.628	16.0478	17.3177	19.2766	18.2487	15.6774	18.1662	16.3377
Cdkal1	14.8313	18.2885	14.7853	14.6487	15.2308	14.6145	17.9784	18.1392	18.7479	13.1839	14.7733	16.3988
Dhcr24	6.44175	7.9809	22.9247	6.90981	5.96888	6.44657	6.3047	7.53661	10.1014	25.8189	20.0167	22.9385
Fanca	3.12621	2.53919	4.61161	3.29522	3.07957	3.00384	2.40898	2.70791	2.50067	5.04128	4.32324	4.4703
Fbxw2	18.2488	21.1683	26.2514	17.6617	18.6961	18.3885	20.2396	21.474	21.7914	27.5051	25.725	25.5239
Gmeb2	12.9067	9.26803	7.94009	13.4777	12.8201	12.4225	10.3092	9.46734	8.02757	8.10458	7.81102	7.90466
Gpr157	1.23891	0.802477	1.52314	1.32571	1.15569	1.23534	1.21456	0.644703	0.548165	1.81612	1.47614	1.27716
Zdhhc5	31.0761	28.6822	28.4058	32.9132	29.1104	31.2047	29.8462	28.0784	28.1219	29.8802	27.4638	27.8735
Adam19	46.3895	23.6468	22.0774	46.9608	44.0939	48.1139	26.6584	23.9509	20.3311	23.8281	20.3864	22.0176
Emsy	23.4567	15.1686	15.826	23.4506	23.8066	23.1128	16.6305	14.4313	14.4442	16.2352	14.1863	17.0564
Sco1	8.60598	10.2589	9.98185	7.22518	9.4849	9.10786	9.50284	9.83089	11.4429	9.2887	10.429	10.2279
Ep400	15.5559	5.995	8.34375	16.074	14.6407	15.953	6.48467	6.03109	5.46923	9.10704	7.51625	8.40796
Riok1	19.954	20.9589	13.9381	19.1407	21.0881	19.6333	21.7773	19.94	21.1594	12.8333	13.5954	15.3856
Crtc1	6.38431	4.62862	4.53263	7.00489	5.91508	6.23297	4.86609	4.18594	4.83383	4.56239	4.45134	4.58415
Zfp846	2.4136	2.52621	2.65753	1.99762	2.53273	2.71047	2.70382	2.24025	2.63455	2.97193	2.57997	2.4207
Fmo4	1.08182	1.41392	1.76963	1.3571	1.23234	0.656035	1.30623	1.08328	1.85225	1.47393	1.68899	2.14597
Ndufv2	84.4249	111.557	92.0354	80.783	92.7877	79.704	107.954	112.672	114.046	86.269	97.0116	92.8255
Cacna1s	1.39991	0.829754	0.285235	1.57337	1.2362	1.39016	0.935505	0.773781	0.779976	0.311061	0.315711	0.228934
RGD1561636	1.51318	1.34006	1.52267	1.74546	1.32084	1.47326	0.7543	1.83389	1.43199	1.1585	1.59304	1.81647
Tfe3	29.9764	26.6512	20.608	31.4857	26.9901	31.4532	26.591	26.8644	26.4984	20.0905	21.544	20.1896
Ssfa2	17.2365	12.782	12.0608	16.6688	17.4773	17.5633	14.1354	12.5241	11.6866	13.0605	10.7748	12.3472
Cpne2	16.5143	18.959	22.9632	17.1598	17.2947	15.0885	18.4168	18.782	19.6784	23.2492	23.3027	22.3378
Prdx2	450.104	665.731	713.754	452.774	454.701	442.836	609.1	658.357	729.737	711.83	743.259	686.175
LOC100911356	13.635	15.957	12.8922	13.632	12.6289	14.6442	17.6732	15.6247	14.5729	12.5025	14.0754	12.0985
Psmc2	129.977	178.666	161.893	128.57	135.225	126.135	164.853	185.912	185.234	153.779	170.727	161.173
Atg4c	4.2365	4.42517	5.83369	4.43893	5.05915	3.21144	4.46294	4.48706	4.3255	5.41141	5.74625	6.34341
Tstd2	10.7271	9.85032	11.1099	10.5046	10.0944	11.5824	9.01016	10.8013	9.73952	11.6496	10.3883	11.2917
AABR07035107.1	3.06523	2.63302	3.15064	2.35418	3.87218	2.96932	2.38023	2.72013	2.7987	3.32552	2.83778	3.28862
Cops7b	9.41208	11.4362	10.9425	9.50426	9.30657	9.42542	11.3674	11.2633	11.6778	11.0681	10.758	11.0014
Mfsd13a	8.03774	9.66554	9.08249	8.79281	7.60842	7.71198	8.89375	9.43911	10.6638	8.85546	10.2929	8.09906
Chrnb1	17.1646	17.1851	19.4311	18.3223	16.0199	17.1517	15.7889	16.8438	18.9227	20.4477	17.5921	20.2536
Srp19	31.5197	41.4658	43.7813	30.0406	34.3403	30.1782	38.274	42.6076	43.516	40.2249	44.9734	46.1456
Mrps26	62.8284	80.7783	60.7142	62.0278	63.2429	63.2146	79.3924	82.7816	80.1609	56.0309	64.6153	61.4964
Rrs1	34.4424	37.8223	24.14	35.4298	33.5656	34.332	37.6809	38.6406	37.1453	23.6682	26.2117	22.54
Cav1	126.223	148.277	122.102	120.924	132.222	125.521	145.487	148.865	150.48	121.412	117.063	127.831
Mybl2	27.6528	31.1567	43.0525	28.9276	26.9811	27.0497	29.0584	32.2332	32.1786	43.6719	43.3979	42.0876
Fjx1	8.02701	7.93533	6.04991	7.8118	7.01337	9.25586	8.61165	7.30054	7.89381	6.59749	6.18801	5.36422
Gli4	3.03102	2.40881	2.98152	4.11264	3.28642	1.69398	2.03794	2.54322	2.64526	3.86518	2.90272	2.17666
Camta2	6.67379	4.30135	5.62794	6.99501	5.7434	7.28296	4.68216	3.96076	4.26113	6.28299	5.04619	5.55465
RGD1305089	4.94253	5.93883	5.83102	4.45821	4.93998	5.42941	5.66516	5.8551	6.29623	5.93916	5.32833	6.22556
Pxmp2	5.89545	6.57187	4.42498	6.40473	5.18531	6.09631	6.6694	6.7408	6.30541	4.85531	4.01435	4.40528
Chsy1	19.2213	15.4557	20.6091	19.0011	19.9181	18.7448	16.0381	15.2567	15.0723	21.5128	19.1318	21.1829
C1H10orf76	6.63795	7.10332	6.75172	6.80303	6.82885	6.28196	9.26371	6.28369	5.76255	7.20908	6.56276	6.48333
Ap4e1	4.83185	2.72889	2.73164	4.20152	5.08704	5.20699	3.18852	2.66093	2.33721	2.97908	2.26025	2.95559
Cd274	1.32439	1.22455	1.22205	1.0854	1.59439	1.29337	1.26921	1.17873	1.22572	1.04247	1.42766	1.19601
Zbtb41	8.09946	4.5603	4.92716	7.48046	8.57272	8.24519	5.54914	4.23293	3.89883	5.01804	4.12556	5.63787
Gsta4	7.33186	9.47413	11.0263	6.21231	9.32971	6.45354	9.0865	8.75055	10.5853	9.64205	12.212	11.225
AY172581.9	602.867	137.729	258.344	553.793	691.01	563.798	383.72	12.4653	17.0019	365.71	393.687	15.6356
Aif1l	64.5957	65.1601	77.5926	62.9124	67.5211	63.3536	64.5629	68.3446	62.5727	81.3907	75.9321	75.4551
Rn50_X_0652.2	2.28708	2.62347	2.31928	1.87485	2.043	2.94339	2.59269	2.78591	2.4918	1.71724	2.48114	2.75945
Hdlbp	138.348	142.508	162.078	141.824	135.66	137.56	139.407	145.23	142.886	167.372	155.117	163.745
Tnrc6c	9.13316	2.78138	3.73437	9.25072	8.49743	9.65133	3.50318	2.73524	2.10573	3.9267	3.68951	3.5869
LOC100909655	0.308954	0.50105	0.145778	0.109893	0.498952	0.318017	1.24831	0.084828	0.170011	0.125037	0.186265	0.126033
Plekhg6	2.3306	1.79853	1.79103	2.56202	2.18259	2.24719	1.91758	2.02184	1.45617	1.53568	1.9526	1.88483
Mterf4	5.09843	6.52687	8.13431	4.43621	5.54446	5.31461	5.77193	6.52964	7.27902	8.16836	8.53301	7.70156
RGD1310951	1.38336	0.883356	1.37952	1.52264	1.24206	1.38539	0.892216	0.766967	0.990885	1.43884	1.29547	1.40426
Sap30l	44.0064	61.9937	90.8963	43.6794	42.8413	45.4987	63.7005	59.0553	63.2253	93.1307	91.0616	88.4965
Mthfd2	178.321	222.709	104.181	178.796	185.729	170.438	210.583	232.741	224.802	91.712	111.789	109.043
Myo1e	21.8424	16.9291	18.9106	22.2052	21.4594	21.8626	17.8875	16.3107	16.589	19.4312	18.3415	18.959
XAF1	1.94526	2.45934	5.11315	1.91923	2.15775	1.75878	1.5798	2.46914	3.32907	5.02255	5.58857	4.72833
Gon4l	3.61338	1.69834	2.46585	3.50669	3.47381	3.85966	1.80696	1.76261	1.52544	2.68077	2.40881	2.30798
Fkbp14	29.4678	37.9146	46.5753	27.1755	31.5065	29.7214	35.9694	38.3929	39.3816	45.8243	46.5309	47.3706
Ift20	36.985	45.3962	35.7168	34.0086	41.7759	35.1705	45.0892	46.7831	44.3165	32.39	39.0246	35.7357
Nhej1	4.7814	4.7534	2.11486	4.7428	5.06448	4.53692	4.51671	4.46896	5.27453	1.74883	2.28456	2.31118
AABR07041724.1	9.17409	2.9237	2.62528	11.5076	8.84205	7.17265	4.0804	2.65727	2.03343	2.82012	2.4237	2.63203
Zfp346	6.44736	6.32652	5.13405	7.31126	5.7308	6.30002	6.35055	6.46964	6.15938	4.92507	5.59388	4.88319
Cd44	229.267	220.661	154.412	224.554	232.256	230.992	231.166	221.041	209.777	151.197	153.965	158.075
Tspan13	4.09206	5.26883	4.38041	3.95853	3.85553	4.46212	5.15963	4.80116	5.84572	4.27158	4.3704	4.49926
Mtg2	15.3817	19.2203	17.1758	15.5079	15.3765	15.2605	18.3015	18.9472	20.4123	16.3786	17.6225	17.5262
Arr3	2.09112	0.237295	0.210809	2.19872	2.1176	1.95705	0.460691	0.120006	0.131189	0.212267	0.182429	0.237731
Tnks2	5.55371	3.45843	2.31733	7.59089	6.64657	2.42367	0.477939	3.19623	6.70112	2.64257	2.57852	1.73091
Zmym5	14.4683	9.77928	8.90502	14.8753	13.8954	14.6342	10.8984	8.19149	10.248	9.23226	7.58236	9.90043
Tma7	25.2287	7.48197	50.0803	37.4365	37.2986	0.95092	4.56437	12.6824	5.19911	47.6696	36.2025	66.3689
Tns1	89.0113	32.9504	38.2344	95.2822	79.8129	91.9388	37.4265	34.5606	26.864	41.2465	35.9967	37.4602
Zcchc17	11.2505	14.4833	19.5388	11.279	12.2265	10.2459	13.861	14.6331	14.9558	19.4826	19.0118	20.122
Myo5b	9.19003	7.94968	8.73664	9.07444	8.97348	9.52218	7.80149	8.15484	7.89271	9.22576	8.2294	8.75477
LOC103690343	0.848135	0.649258	1.18372	0.891298	0.994842	0.658263	0.674055	0.652174	0.621546	1.13878	1.20326	1.20914
RGD1561958	7.03914	6.92076	1.64805	7.12393	6.72953	7.26397	6.98367	6.2003	7.5783	1.06625	1.74546	2.13243
Daam2	4.52146	2.90503	3.31713	4.56323	4.69735	4.30381	3.16158	2.86168	2.69184	3.50202	3.16993	3.27944
Prdm10	0.805464	0.666066	1.1224	0.775702	0.939191	0.701498	0.662457	0.690257	0.645485	1.0959	0.994523	1.27679
Gcsh	77.0375	102.028	91.8237	72.6472	83.9276	74.5378	94.3981	105.922	105.764	83.0714	97.3237	95.0759
Fam219a	8.15974	5.95222	4.61527	8.57656	7.54125	8.36142	6.64367	6.05438	5.1586	5.29545	4.69207	3.85827
Znf768	16.7681	20.5571	19.6205	16.7223	16.2563	17.3257	21.2845	20.2653	20.1214	19.3086	20.2956	19.2573
Sdsl	1.93252	2.3565	2.2145	1.88859	2.04164	1.86734	2.21528	2.06527	2.78896	1.93397	2.50343	2.20609
Xrcc2	4.11626	3.49925	6.11559	4.08533	4.10782	4.15563	3.50064	3.26858	3.72853	6.25629	5.55288	6.53761
Ppp2r5c	45.9938	43.7967	48.8013	43.8046	47.1813	46.9955	45.0351	43.1202	43.2347	48.9683	47.353	50.0825
LOC100910446	2.27134	0.6568	6.00775	0.839618	0.304973	5.66944	0.483787	0.604907	0.881704	6.28603	11.188	0.54923
AABR07058884.3	27.9614	18.1488	17.238	28.4122	28.2659	27.2061	20.9528	18.6009	14.8927	17.7637	13.3639	20.5866
Acpt	2.8186	0.923824	0.535787	2.77093	2.73312	2.95174	1.19746	0.774439	0.799576	0.570764	0.610441	0.426157
Trmt11	3.49678	4.41093	3.63927	3.60547	3.99736	2.8875	4.3482	4.7572	4.1274	3.47268	3.44369	4.00146
Brap	21.5645	19.5121	21.5505	23.2232	21.1203	20.35	19.494	21.1676	17.8748	21.6633	20.264	22.7242
Prss53	1.55559	1.41206	0.893505	1.56002	1.55827	1.54848	1.56405	1.32061	1.35152	0.795199	0.911226	0.974088
Fundc1	13.5756	15.8389	17.5112	12.9284	15.2339	12.5646	16.0426	16.7159	14.7583	16.9901	17.5587	17.9849
Sumo2	323.806	438.747	476.879	313.95	330.893	326.576	422.429	446.03	447.783	450.403	474.053	506.18
Fbxl17	16.5104	10.817	10.3077	16.4773	16.306	16.7479	11.9095	11.2598	9.28181	10.8593	9.55788	10.5059
Cep57l1	4.15762	5.13581	8.63309	3.77634	5.16792	3.52861	4.57403	4.83783	5.99557	8.74781	8.398	8.75346
Zbtb7a	24.8695	18.8973	19.2538	26.5238	21.4479	26.6368	21.0757	16.9517	18.6644	21.0535	18.3304	18.3773
Rn50_7_1164.3	1.04115	0.64298	0.347945	0.804725	1.09612	1.22261	1.15921	0.24157	0.528164	0.320468	0.244818	0.47855
Pdzrn3	9.28498	7.28788	10.5479	9.57581	9.29805	8.98109	7.37705	6.88536	7.60124	11.4823	9.99208	10.1694
Tox4	27.9493	28.5914	27.0649	28.8472	28.3538	26.647	29.2011	27.787	28.7861	25.9902	27.0022	28.2024
Bcap29	32.4545	36.3183	44.2481	30.368	34.2983	32.697	36.2965	36.2912	36.3671	42.6798	42.9091	47.1556
Tbcd	16.067	16.5058	21.5342	16.4319	15.6776	16.0917	16.4722	16.2692	16.7762	22.3991	20.9315	21.2719
Abracl	98.1474	129.573	175.671	87.2025	110.052	97.1881	123.589	130.816	134.314	162.93	183.28	180.803
Secisbp2	5.75828	5.89883	4.71136	5.73739	5.93936	5.5981	5.78529	6.33808	5.57311	4.76765	4.55566	4.81076
Cep68	17.2425	15.7448	20.0623	17.4372	17.0283	17.2619	15.5483	16.4613	15.2248	21.9738	18.4829	19.7301
AABR07030494.1	1.50008	2.16839	1.67536	0.991421	1.50047	2.00834	1.42814	3.12495	1.95209	1.44766	1.8097	1.76872
Nnmt	45.5498	57.6564	23.5291	46.4873	48.926	41.2361	52.8565	64.8517	55.2608	17.9838	27.7231	24.8804
Lrrc47	24.1241	26.1976	22.8588	24.5456	23.0088	24.8179	26.6203	26.0785	25.8941	22.6375	23.1842	22.7548
Ercc6	3.07427	1.56912	1.77801	2.94392	2.98174	3.29716	1.63104	1.47855	1.59776	1.86376	1.60177	1.86851
Emc8	55.8074	79.3647	76.0491	58.0583	53.0387	56.3252	72.0956	82.1554	83.8432	75.1191	78.1527	74.8753
Gsdmd	39.2873	54.0051	75.7899	39.0731	39.6962	39.0926	50.67	56.2894	55.056	77.3326	75.8489	74.1883
Zscan22	5.66816	4.93522	6.50841	6.70442	5.40744	4.89264	4.89484	4.95024	4.96059	6.33484	6.72707	6.46332
Klk14	1.4399	1.9983	2.12074	1.5635	0.672521	2.08369	2.2048	1.92679	1.8633	3.01487	1.95269	1.39466
Polr3d	29.7928	32.5893	29.6813	31.9623	28.8164	28.5998	32.2574	33.1108	32.3998	29.8039	29.738	29.502
Nploc4	39.8696	34.2722	34.9078	40.4282	40.374	38.8065	35.822	34.9803	32.0145	35.3651	35.1468	34.2113
Dek	29.5911	29.9562	38.3336	28.3221	31.1005	29.3507	30.2311	28.7654	30.8721	35.8484	37.4434	41.709
Msl3	21.0667	25.6858	26.2723	21.4097	22.9034	18.887	24.3542	27.1923	25.5108	25.3691	27.1545	26.2933
AABR07059786.1	5.43433	4.12967	3.55013	5.50789	4.75148	6.04362	3.72903	4.05086	4.60911	2.77834	4.10533	3.76672
Ascc3	6.55846	5.23	4.81429	6.54922	6.5517	6.57445	5.44471	5.4034	4.84189	4.59983	4.26084	5.58219
LOC100360573	111.073	128.507	128.903	105.602	144.406	83.2091	116.909	134.682	133.931	118.494	129.547	138.666
Camk2d	60.0373	54.0913	42.5858	59.31	61.1979	59.6042	57.5114	54.1143	50.648	41.3045	42.8647	43.5882
Lpp	42.9298	9.4525	12.4076	42.1589	39.021	47.6096	12.0814	9.71249	6.56361	14.0113	9.84308	13.3684
Zfp219	5.28793	4.74694	6.52445	6.12125	4.21405	5.52849	4.794	4.61705	4.82976	6.95223	6.33297	6.28814
Rab11a	27.0795	32.4954	33.6805	25.3389	29.4024	26.4971	34.1172	31.3304	32.0387	31.4178	35.9519	33.6718
Spats1	1.46655	0.788666	0.856258	1.58882	1.38727	1.42357	1.10913	0.715419	0.541446	1.41145	0.557722	0.599604
Yipf4	83.09	94.6784	85.5199	77.7612	91.2648	80.2441	92.427	91.1546	100.454	78.6921	85.5442	92.3234
Engase	2.75308	2.83318	3.7384	2.52313	3.00806	2.72804	2.80954	2.71834	2.97166	4.10548	3.60255	3.50718
Hoxd9	14.2501	16.5981	22.8218	14.5959	13.7543	14.4001	17.2567	14.8807	17.657	23.7712	25.1032	19.591
AC096239.3	28.2261	11.4342	21.5543	23.8322	27.0517	33.7942	10.6424	14.6661	8.99402	19.9306	19.576	25.1561
Ppp1r18	77.0102	82.2332	71.4698	79.582	75.9212	75.5274	86.4513	79.7454	80.503	75.2795	70.4093	68.7206
Spon2	0.768136	0.708549	1.38074	0.788929	0.716404	0.799075	0.568226	0.651278	0.906144	1.7018	1.59008	0.850347
Socs5	62.8959	52.5754	43.5986	61.7003	63.1	63.8875	56.5158	52.2697	48.9407	43.7325	41.9104	45.153
Asah1	115.056	120.993	88.3484	105.682	122.894	116.593	123.861	120.974	118.145	82.5718	92.1352	90.3382
Slc10a7	7.22425	7.47276	8.49531	7.56627	6.94304	7.16343	7.75106	7.18692	7.48031	8.29724	8.60652	8.58216
Wipf1	10.2118	8.05422	11.4565	10.0388	10.3284	10.2681	8.90451	7.45223	7.80591	12.2231	11.1331	11.0133
Mlst8	5.14413	5.28376	5.75639	5.21384	5.39081	4.82775	5.29455	5.42375	5.13299	5.94801	5.81078	5.51037
Zfp874b	2.71932	3.11523	2.9784	2.44288	2.88732	2.82777	3.04977	2.89839	3.39753	3.24278	2.40651	3.28591
Atg5	16.13	20.4995	15.27	14.2059	19.1802	15.0039	19.5077	20.3684	21.6225	13.9942	17.0597	14.756
Klf4	22.1648	16.7243	6.85659	23.7537	20.8566	21.884	18.1988	16.0144	15.9598	6.98772	6.59705	6.98499
Fam53a	14.5932	18.1008	16.6928	15.9294	13.4034	14.4468	17.7591	17.6094	18.9339	17.2267	16.1656	16.6861
Igsf8	38.5649	48.6978	52.9833	41.3662	33.7864	40.542	48.7291	46.8229	50.5413	56.8853	53.0688	48.9956
Napg	13.9409	13.8451	10.2562	11.607	15.3902	14.8254	14.3376	13.3436	13.854	9.44909	9.84345	11.476
Slf2	14.3593	7.76295	8.33414	13.4683	14.8844	14.7251	8.91625	7.3291	7.0435	8.64251	7.5497	8.81021
Gab1	18.1892	12.9136	11.3696	19.486	16.2622	18.8193	14.241	12.7075	11.7922	11.8901	11.0653	11.1535
Cdkn2a	35.4818	63.2042	91.7757	35.1926	33.0039	38.249	56.3901	65.0632	68.1592	89.3138	99.1902	86.823
Ctage5	22.256	18.3052	12.7629	20.8121	22.6167	23.3392	18.1693	18.2464	18.4998	11.643	12.5993	14.0464
Fgf22	16.9486	8.28704	8.23905	20.021	14.2683	16.5565	10.4044	6.84695	7.60977	9.28505	7.63292	7.79919
Prdx5	487.975	627.506	636.847	489.712	492.893	481.319	612.538	633.935	636.045	617.808	684.804	607.93
Phf20	19.3182	13.2965	13.7211	19.7761	18.1065	20.0718	14.6204	12.6582	12.6109	15.3442	11.8961	13.9229
Csrp2	48.2575	72.1754	96.3177	46.4592	50.8143	47.4991	64.2663	73.3055	78.9544	93.2254	99.3539	96.3739
Fam73b	7.67458	6.41531	8.51656	7.72283	7.54759	7.75333	6.47909	6.07792	6.68892	9.66839	8.14396	7.73735
AC120712.4	0.680798	1.29844	0.916391	0.420807	0.413966	1.20762	1.09111	1.76851	1.0357	0.865826	0.288046	1.5953
Sh3gl1	67.2296	84.0393	89.0596	69.5815	62.7914	69.3159	84.7892	82.5467	84.7822	94.4126	88.5177	84.2485
Wbp1l	54.8339	43.0487	58.264	57.752	51.557	55.1928	44.3209	43.2664	41.5588	64.5329	53.9251	56.3338
Plac1	5.88435	8.22028	6.63188	10.3273	5.28182	2.04393	1.84673	11.0109	11.8032	9.26533	1.84176	8.78855
AC117889.1	0.54953	0.538146	0.873526	0.60948	0.307473	0.731637	0.487753	0.548879	0.577805	0.611282	0.700474	1.30882
AC096601.1	21.4753	16.196	13.5583	22.4869	18.1508	23.7883	15.1164	17.4008	16.0707	14.0627	13.8342	12.7781
Cops2	41.6126	44.2131	37.8981	36.8403	43.7455	44.252	42.9805	41.9433	47.7154	35.695	35.2685	42.7307
RGD1311739	17.5727	19.6324	15.4154	18.1215	17.3725	17.2242	20.8066	17.3725	20.718	16.1685	15.7146	14.3633
Pxt1	0.662556	0.912136	1.30626	0	1.44895	0.538719	0.229851	1.19748	1.30908	1.27087	1.69902	0.948885
Nav1	11.6937	4.76378	9.82474	12.6787	10.4314	11.9709	5.27316	4.8881	4.13009	10.7416	9.13243	9.60016
Ndfip2	21.1727	24.0042	23.4784	20.5273	20.5337	22.457	24.6963	22.7707	24.5457	25.635	22.246	22.5543
Gadd45g	181.387	200.158	152.343	184.072	179.695	180.394	186.019	210.514	203.94	149.958	160.268	146.802
Evi2a	0.327837	0.330509	0.965818	0.320819	0.291326	0.371365	0.435731	0.330193	0.225603	1.1681	0.543779	1.18558
Ppfia3	1.36395	0.882337	0.671667	1.6303	1.34377	1.11778	1.04054	0.779272	0.8272	0.779085	0.732522	0.503393
Ubiad1	7.82456	7.37223	6.71038	8.6046	7.78117	7.08793	7.57581	7.47572	7.06516	7.18029	7.23409	5.71675
Snupn	7.87236	8.14313	7.31683	8.22775	7.80908	7.58025	7.63353	8.83298	7.96287	6.84931	7.67899	7.42219
Nolc1	98.2428	96.3514	77.0487	97.8033	99.8633	97.0618	99.0995	95.9157	94.0391	75.983	74.4745	80.6887
Rn50_19_0706.2	7.02424	6.86677	5.89548	6.35526	6.49241	8.22505	6.25574	7.39266	6.9519	4.71024	6.28367	6.69254
Gtpbp1	29.8542	30.4734	31.8703	31.9066	27.5917	30.0644	29.3977	31.3482	30.6743	34.3432	30.5305	30.7371
Sgpp1	13.0254	13.5776	14.991	12.9027	13.3069	12.8665	14.3517	13.4166	12.9645	14.7438	14.5075	15.7215
Aatf	25.5739	27.9658	19.744	24.453	26.168	26.1006	26.7028	30.2563	26.9381	18.9243	21.3378	18.97
Spryd4	16.3744	18.4971	13.403	16.2246	15.9133	16.9853	18.9509	18.4625	18.078	13.6236	13.0477	13.5377
Ell3	1.25298	1.61534	1.89228	1.06572	1.3825	1.31073	1.8422	1.54246	1.46137	2.15233	1.21582	2.30868
Cachd1	5.18662	3.40917	3.82359	5.40706	4.79948	5.35333	3.90695	3.25672	3.06384	4.40347	3.22117	3.84613
Sumf2	18.9612	24.92	27.9183	19.4712	18.8146	18.5978	24.3804	25.5034	24.8763	29.8012	28.074	25.8796
Hsf2	22.2071	22.8989	23.5628	21.0117	22.9713	22.6382	22.0324	23.1981	23.4664	22.3587	23.3323	24.9975
Adprh	39.7127	50.5374	37.0337	39.9241	39.0655	40.1487	48.9779	49.4923	53.1419	34.6535	38.0366	38.411
Mt-nd4	524.226	264.441	418.578	310.583	630.662	631.433	348.187	302.987	142.148	354.919	544.271	356.544
Depdc1b	2.85628	3.11976	7.01291	2.50835	3.06709	2.9934	2.96218	3.24304	3.15406	7.0616	6.77729	7.19983
Ranbp2	25.3636	19.2525	19.3358	24.5001	26.0658	25.525	22.9318	17.2279	17.5978	18.8387	17.0642	22.1045
Eva1b	31.3452	50.0341	48.6924	31.7011	28.9436	33.3908	49.6766	44.9737	55.4521	51.5058	51.5646	43.0069
Pdlim3	0.722122	1.06488	0.691753	0.480961	0.873494	0.811911	1.10852	0.902372	1.18376	0.734216	0.804764	0.53628
Hspb8	40.5262	53.4815	49.7861	40.2258	40.1141	41.2387	50.9576	53.8513	55.6355	48.0438	50.8116	50.5028
Ptdss2	26.2656	28.8621	24.1628	26.9212	24.7385	27.1371	28.4942	29.1976	28.8945	24.8489	24.0126	23.6268
Crebzf	42.9093	35.2035	29.6193	41.7131	40.8647	46.1502	39.7925	33.3569	32.4611	31.0863	28.5529	29.2188
Mfsd12	11.2526	8.84597	10.1056	11.9461	10.2947	11.517	10.1495	8.25916	8.12928	11.5631	9.66744	9.08631
RGD1304884	6.5085	3.89598	4.74432	6.98815	5.57702	6.96034	4.67694	3.67733	3.33367	4.71971	4.90843	4.60481
Ing5	5.40055	4.13866	4.44553	4.88578	5.39197	5.92389	4.60807	3.99852	3.80939	4.70087	4.16621	4.46952
Lrrc71	1.39925	1.23835	1.56731	1.45104	1.29156	1.45515	0.980957	1.3197	1.4144	1.45321	1.41612	1.83259
LOC100361879	0.137697	0.135562	0.697497	0.413092	0	0	0	0	0.406686	0.987041	0	1.10545
Tp53bp1	8.96538	6.49218	6.9998	8.86603	9.49856	8.53155	7.24616	6.29187	5.93851	7.36715	6.61895	7.0133
Gtpbp3	6.22065	6.04936	3.72732	6.62675	5.59567	6.43954	6.67856	5.57146	5.89807	3.81729	3.50387	3.86079
Supt20	26.8145	27.0801	21.7636	23.986	28.808	27.6494	26.5062	26.847	27.8871	20.6505	20.9011	23.7392
Irs2	19.0046	10.6526	9.34899	20.4163	16.9902	19.6073	12.3323	9.92276	9.70266	9.89167	8.77741	9.37788
Mycbp	10.028	14.1449	16.5921	9.6415	10.5135	9.92894	13.6329	13.551	15.2507	16.3864	15.7214	17.6685
Mfsd5	58.0691	71.8517	64.7427	60.117	54.7274	59.3631	71.1138	70.2285	74.2128	65.8027	66.5633	61.8622
Hectd2	7.37631	4.8257	3.24625	7.13954	7.69134	7.29807	5.68114	4.55532	4.24064	3.17893	3.25805	3.30178
Cebpg	60.0946	58.0467	28.0124	58.337	62.9696	58.9771	59.4484	59.3301	55.3614	23.8311	30.7177	29.4884
Amz2	16.2289	18.288	16.4863	16.5138	17.1982	14.9746	18.3925	17.9298	18.5417	17.1338	15.9765	16.3485
Mprip	77.5613	64.8161	85.6387	80.3386	74.6373	77.7082	65.4463	65.8237	63.1784	90.4177	81.8944	84.6042
Ptk2b	3.72434	3.36823	2.77457	3.97601	3.50109	3.69591	3.36208	3.47217	3.27043	2.70065	2.87478	2.74827
Rbbp9	7.01262	7.96182	8.34524	7.02515	7.29068	6.72202	8.1704	7.84269	7.87237	7.83857	8.30271	8.89443
Hmgn3	34.9611	44.0436	38.7953	31.4709	36.4668	36.9455	41.7701	43.5748	46.7859	36.9339	38.8572	40.5948
Prss23	17.6464	19.2391	20.6056	18.0003	17.6441	17.2947	19.8227	18.7103	19.1842	21.6836	19.5249	20.6084
Rn50_18_0146.1	4.87719	6.9608	6.13368	3.28157	4.99572	6.35428	6.25646	7.21436	7.41157	6.38041	6.16621	5.85441
Pwp1	26.8345	29.6572	21.0579	24.4419	28.1612	27.9004	29.3825	30.4526	29.1366	19.9233	22.3351	20.9154
Ube2h	126.168	94.62	62.9892	124.342	128.713	125.447	99.0741	95.1437	89.6423	60.3149	63.2574	65.3953
Slc22a17	6.44399	9.01158	10.6812	7.13233	5.75437	6.44526	9.60191	8.16624	9.2666	11.3613	10.9379	9.74424
LOC103689927	1.05249	2.03317	3.11897	0.367639	0.758732	2.03109	0.635499	0.331084	5.13293	4.65837	0.793084	3.90545
Psmb6	128.419	190.774	182.305	133.952	127.446	123.858	172.393	189.355	210.575	173.317	195.214	178.383
Rin2	13.3647	10.6586	10.7858	13.0262	14.0825	12.9855	10.8438	10.6567	10.4754	11.205	9.93651	11.216
Prr14l	4.29747	2.0601	2.83554	4.24891	4.41711	4.22639	2.60862	1.73113	1.84053	3.16473	2.50324	2.83864
Slc35a4	23.5672	26.9204	37.0616	23.9014	22.566	24.2341	28.0188	25.0561	27.6861	40.3211	36.2431	34.6205
Bri3bp	23.7906	24.6504	26.6728	25.5242	23.1778	22.6698	25.4435	21.0998	27.4079	29.1546	26.8174	24.0465
Lrp5	9.20612	7.03973	15.3511	9.77413	8.37698	9.46725	7.37202	6.6594	7.08778	17.9215	13.7206	14.4114
Bptf	25.6917	9.87127	10.8347	26.5542	24.5998	25.921	11.7912	9.75203	8.07057	11.4188	9.88315	11.2023
Cttn	146.605	93.7262	178.355	90.782	169.081	179.951	59.2583	93.7507	128.17	85.8467	215.344	233.875
Fbxw5	14.1031	16.3359	16.882	15.2839	12.0591	14.9662	16.3737	15.9299	16.7041	17.3445	17.0464	16.2552
Fcgr2a	13.604	15.0315	19.613	10.8741	17.025	12.9129	10.8569	17.3486	16.8889	17.5457	25.1965	16.0968
D2hgdh	7.11979	9.00032	10.8453	7.10747	7.12549	7.12641	8.74035	9.15009	9.11052	10.5429	11.0363	10.9566
Erbb3	1.75319	1.06344	0.828549	1.74384	1.61198	1.90376	1.2545	0.959197	0.976622	0.931485	0.762427	0.791737
Ndufs2	130.608	170.11	164.867	132.565	129.482	129.778	160.599	170.29	179.44	161.815	173.952	158.835
Tmod4	0.935339	0.861272	0.646416	1.20228	0.713842	0.889891	0.719399	0.999451	0.864967	0.810258	0.67526	0.45373
Mllt3	8.31035	6.31795	7.2628	7.76769	9.01295	8.15041	6.60391	5.85231	6.49765	7.25825	6.69554	7.83462
Tmem254	12.7971	16.9446	22.5973	12.7616	12.9281	12.7016	14.4727	16.6079	19.7533	22.9135	23.3618	21.5168
Fam132b	9.02162	6.50325	4.07811	8.99864	8.82951	9.23671	6.78576	7.01612	5.70788	3.3671	3.80327	5.06396
Avpr1a	179.03	218.312	274.707	182.492	174.815	179.783	214.68	216.706	223.55	292.108	266.801	265.213
Ebf1	10.412	7.54456	5.77859	11.4691	9.63714	10.1297	7.9302	7.32651	7.37696	6.08984	5.08028	6.16564
Cmip	15.7382	10.2793	9.74334	16.5273	14.7472	15.9401	11.043	10.1489	9.64599	10.3764	9.77762	9.07603
Myh10	38.6029	24.6124	29.5086	38.2097	38.495	39.1041	26.7566	25.2538	21.8267	30.5685	27.3871	30.5701
Ergic2	28.7433	31.9111	34.0295	25.3411	30.8502	30.0386	31.7269	32.3271	31.6794	34.104	32.8007	35.1838
Zbtb37	1.69036	0.933172	0.651076	1.69284	1.72275	1.65549	0.807239	1.13025	0.862029	0.534667	0.559403	0.859159
Lrrc14	12.2362	11.0899	11.0642	11.7512	12.1137	12.8436	11.3484	10.2048	11.7166	12.8215	10.3968	9.97419
Slco3a1	22.0771	22.1873	28.1374	22.8949	20.3685	22.968	21.9605	21.8733	22.7282	31.03	27.3788	26.0034
Wfdc6a	0.985546	0.926925	0.955896	1.48318	0.972711	0.50075	1.13947	0.667851	0.973451	0.787533	0.977645	1.10251
Dlst	59.0866	63.1723	60.8122	60.3584	59.6286	57.2728	62.4779	63.5335	63.5054	60.2205	60.4399	61.7764
Adgrl2	32.1086	19.3462	21.789	32.5829	31.4503	32.2925	21.2751	19.3518	17.4118	23.2116	19.3837	22.7718
Adgre5	4.16742	3.65232	3.4127	4.40463	3.99972	4.09792	3.94473	3.50001	3.51223	3.60338	3.29241	3.34231
LOC689899	7.11647	11.1012	10.91	5.60125	7.9474	7.80077	9.48059	11.8751	11.9478	11.3389	11.5023	9.88868
Dnajc14	23.5168	19.093	19.8807	24.5871	22.1927	23.7704	16.6722	22.8837	17.7233	17.0278	17.1431	25.4713
Spsb4	3.28244	4.08637	9.15959	3.26125	2.92088	3.66519	3.61025	3.9428	4.70607	9.51815	9.15367	8.80694
Nfe2l2	89.1934	95.3178	62.4029	82.9407	96.6329	88.0065	98.4516	94.7944	92.7075	54.422	62.7795	70.0071
Rab5b	60.7823	63.7828	73.3146	60.8961	61.5481	59.9027	62.8657	63.0313	65.4514	72.9499	70.7347	76.2591
Tfb2m	5.92382	7.45732	5.31494	5.15616	6.45158	6.16373	6.45151	9.04397	6.87648	5.44377	5.55407	4.94699
Kctd19	5.23457	2.99675	1.21785	5.0119	5.44623	5.24557	3.46543	2.663	2.86182	1.19754	1.18931	1.26669
LOC690617	26.4636	23.5648	25.3597	30.3063	25.3292	23.7552	23.4409	24.1638	23.0899	26.521	25.1934	24.3647
Actg2	187.734	253.591	212.043	185.324	187.783	190.094	245.789	253.273	261.711	216.489	214.822	204.82
Dyrk3	0.395045	0.500153	1.14018	0.481217	0.359866	0.344051	0.440381	0.586323	0.473755	1.55564	0.955898	0.909005
Fam109a	8.21228	9.94316	13.8986	8.17395	8.5399	7.92298	12.2304	7.99442	9.60472	14.9806	12.9952	13.7201
Nono	159.158	205.08	356.326	156.494	168.011	152.969	186.587	206.406	222.247	366.922	350.346	351.709
Fv1	33.6429	35.8544	27.8653	33.9259	34.9126	32.0903	35.8651	36.297	35.401	28.2211	27.9886	27.3862
Rbl2	7.48622	7.05238	8.43635	6.43863	8.55591	7.46413	7.40517	6.92366	6.82831	8.46906	7.88949	8.95051
Nvl	10.3107	9.72739	8.34169	9.40627	10.2321	11.2938	9.2985	10.2181	9.66555	8.3346	8.35239	8.33808
Rhbdd1	25.3469	22.735	13.6663	25.7222	24.9608	25.3576	24.7325	22.3255	21.147	14.1982	12.8458	13.9548
Wasf1	7.00023	6.17509	5.29394	6.57672	7.32126	7.10271	6.26638	6.15471	6.10419	5.0488	5.51428	5.31875
Pde4b	3.12177	3.1324	3.62268	2.98409	3.02857	3.35266	2.83923	3.27454	3.28344	3.53513	3.7763	3.55659
Psmb10	20.9584	32.9018	38.7209	21.65	20.6201	20.6052	30.3802	35.1288	33.1964	38.3024	41.7334	36.1269
Mtmr2	46.2106	46.8566	43.0039	45.9062	45.7035	47.0221	48.1502	47.736	44.6835	43.3707	42.6702	42.9708
Uchl5	18.0025	20.1212	21.5445	16.6959	18.4874	18.8243	20.0291	20.5571	19.7776	20.4226	18.8275	25.3834
Rab3gap2	22.5381	17.0716	13.5256	22.6631	22.4294	22.5217	18.9106	16.4714	15.8327	13.7845	12.6627	14.1294
Tcf7	1.77238	1.61187	2.30029	2.03881	1.41576	1.86258	1.58938	1.90809	1.33813	2.0696	2.33509	2.49618
Tepp	0.92942	0.306858	0.329902	0.813529	0.738743	1.23599	0.292972	0.427373	0.200228	0.37797	0.309371	0.302366
Rab11fip1	8.08808	4.78308	7.40586	7.93911	8.2643	8.06083	5.25511	4.90017	4.19395	7.97344	6.60963	7.63452
Rrp1b	15.281	4.74337	8.8546	14.7486	15.0158	16.0786	12.6985	0.811122	0.720452	13.1591	12.6515	0.753203
Nfu1	98.1092	114.692	74.941	95.9908	100.206	98.1308	115.127	117.945	111.004	67.7311	83.4781	73.6137
Phf12	16.0299	9.14053	9.7695	16.5423	15.047	16.5003	10.4333	8.84538	8.14289	10.0485	9.02808	10.232
Otulin	14.1026	15.2797	14.604	14.108	14.9528	13.2471	14.7879	14.7134	16.3378	14.1396	14.7547	14.9178
Slc25a40	8.59337	9.40032	10.476	7.80612	9.53145	8.44254	7.85223	10.4059	9.94283	10.2568	10.7068	10.4644
Chst2	14.0779	11.715	14.4765	15.7924	11.9034	14.5378	11.3969	11.0344	12.7137	16.8534	13.7034	12.8726
Mlf2	111.093	166.056	203.639	115.551	104.518	113.211	159.991	157.756	180.422	206.239	213.77	190.908
Api5	43.6099	40.6041	40.5785	41.4355	46.728	42.6661	40.9032	41.2859	39.6231	39.0372	39.5462	43.1519
Lemd3	16.7183	12.5215	12.7242	17.7947	16.6098	15.7505	13.612	11.9475	12.0051	13.5876	11.5462	13.0387
Mterf1	5.22783	6.51847	6.58752	4.74739	5.96039	4.9757	6.27963	6.69186	6.58393	6.74029	5.91527	7.107
Rap1b	261.617	289.385	264.226	245.287	274.951	264.613	295.278	288.967	283.911	248.894	273.696	270.089
Map3k10	13.2808	12.9068	10.7711	15.2324	11.2058	13.4043	14.3471	11.9656	12.4077	11.7831	10.3827	10.1476
Cdc26	11.3315	15.0588	19.8266	10.4561	11.7116	11.8269	14.4525	15.0224	15.7013	18.9242	21.6112	18.9444
Il33	1.41648	1.777	0.783038	1.3173	1.49525	1.43688	1.66402	1.59697	2.07001	0.524593	0.739859	1.08466
Rbbp7	166.021	201.571	226.429	157.037	177.527	163.498	195.747	203.613	205.353	217.745	225.153	236.389
Armcx6	6.95216	7.75493	7.03076	6.52082	6.59226	7.74342	7.74594	7.89742	7.62141	7.26593	7.00682	6.81953
LOC297756	5.37617	6.47411	5.49751	5.29835	5.46366	5.3665	4.96745	7.11686	7.33803	5.14978	5.6553	5.68746
Srek1	34.8462	24.6566	24.2894	35.0883	34.2684	35.1818	27.7572	23.4345	22.7783	24.172	22.6749	26.0214
Sppl3	18.7636	16.1826	22.5693	18.779	18.8389	18.673	16.3295	16.2526	15.9657	23.9746	21.1265	22.6069
Pam	178.412	177.224	163.302	181.845	175.896	177.496	182.937	174.188	174.546	166.752	159.186	163.968
Pogz	14.7816	9.71426	9.34495	14.9512	14.8348	14.5588	10.7969	9.62796	8.71795	9.77478	8.67209	9.58799
Dusp6	29.0258	25.7082	14.5427	28.9344	28.5628	29.58	27.0693	25.4901	24.5651	13.7985	15.319	14.5105
Ttc39b	26.2186	18.5767	9.10483	25.031	27.545	26.0799	19.2927	18.4966	17.9407	8.04092	9.2353	10.0383
Chd1	14.0869	9.05607	9.23182	14.3566	14.5302	13.374	10.2608	9.29684	7.61059	9.4268	8.10717	10.1615
Bud13	5.67255	6.18695	7.60795	5.70342	5.59553	5.71871	5.94508	6.32361	6.29216	8.33187	7.74268	6.74928
Slc30a4	24.4512	22.3695	19.4042	23.5114	25.4598	24.3824	23.9355	21.9888	21.1841	19.5017	18.3107	20.4001
Atad1	47.907	48.1908	35.3325	42.6301	51.3169	49.774	49.3887	45.7105	49.4732	33.4307	33.9548	38.612
Eci2	49.5536	61.0255	61.2295	49.4775	50.9168	48.2665	57.8801	63.0886	62.1079	60.0047	62.5711	61.1127
Trap1	33.0403	38.4933	37.4034	35.2653	32.8542	31.0013	36.2067	38.55	40.7232	38.4217	34.6403	39.1483
Sec11c	24.055	27.5127	31.6841	22.6641	25.1541	24.3468	26.5138	27.6264	28.3979	28.3835	34.3357	32.3331
LOC680254	20.1565	25.3699	32.0254	21.0259	19.3459	20.0975	23.107	26.2711	26.7316	32.0511	29.9921	34.033
Spidr	9.04681	9.34363	8.45407	8.4795	9.4294	9.23154	10.0526	9.474	8.50425	7.56623	8.87714	8.91884
Cdr2l	8.42411	7.34693	11.8486	8.83125	7.45953	8.98156	7.44476	7.16926	7.42675	12.3344	12.115	11.0966
Chmp4c	15.3793	18.7653	20.6647	14.4102	15.2782	16.4495	18.985	18.0631	19.2479	20.7521	20.1543	21.0876
Rn50_15_0083.1	9.89832	9.99787	7.75657	9.4589	9.68123	10.5548	10.1845	10.5758	9.2333	7.6933	7.3892	8.1872
Pex6	3.88477	4.89451	3.82276	3.62469	3.81228	4.21735	5.19492	5.42325	4.06536	4.32127	3.39192	3.75509
Mthfr	1.97222	1.28517	1.64845	2.12121	2.01882	1.77664	1.53368	1.1572	1.16464	2.16057	1.65675	1.12801
Ctsa	222.198	265.959	220.265	228.741	213.896	223.955	263.002	255.274	279.601	222.999	223.292	214.504
Mina	21.4907	23.0659	19.222	21.2778	21.8684	21.326	23.1226	21.9282	24.147	17.7979	19.3791	20.489
Pa2g4	193.407	240.225	285.527	199.58	195.877	184.763	232.237	243.711	244.726	281.658	287.923	287.001
Dnajc21	22.0651	20.3936	14.4798	20.6546	23.0472	22.4934	21.6506	20.5949	18.9353	14.3713	14.4172	14.6509
NEWGENE_621351	1463.67	807.248	974.55	989.818	1501.88	1899.3	646.482	986.701	788.561	916.67	936.366	1070.62
RGD1562399	200.682	318.446	270.607	197.138	216.303	188.605	297.489	321.916	335.934	279.211	252.745	279.865
Trim62	5.62555	4.10326	2.54521	6.72576	4.96479	5.18611	4.0129	4.02498	4.27191	2.97218	2.53459	2.12884
Mtmr4	16.0511	12.4495	16.2329	16.9062	15.2126	16.0347	13.6733	12.5181	11.1572	17.5284	15.1796	15.9907
Ctdsp1	101.117	115.212	112.692	101.728	100.44	101.184	112.697	120.19	112.749	115.45	111.616	111.011
Cetn3	20.9853	34.7492	19.6519	8.07687	30.9612	23.9178	10.9242	42.0325	51.291	2.84818	2.86985	53.2376
Slc35b4	16.3002	17.0685	21.1237	16.8339	17.4768	14.5899	16.5013	17.7946	16.9097	21.7874	20.2042	21.3796
Trim23	17.0154	16.7256	11.706	15.4967	18.2184	17.331	17.3402	15.9911	16.8456	10.0651	10.8181	14.2347
Rab35	51.4424	51.5187	57.288	51.6068	51.2013	51.5191	51.5033	53.2103	49.8424	58.0974	54.6029	59.1639
Pigs	18.6353	20.2341	22.5308	19.1552	18.4499	18.3009	20.9678	18.3885	21.346	24.4949	21.7955	21.302
Stx2	36.2657	33.9714	35.2043	36.9378	36.9203	34.939	36.0175	33.2312	32.6656	35.585	34.3639	35.664
Atp5s	2.97915	3.65263	2.69427	2.77125	3.13854	3.02765	3.55241	3.75757	3.64791	2.6288	2.8987	2.55531
Runx1	48.3174	33.0655	42.1987	52.9023	41.4385	50.6113	37.8916	29.4718	31.8332	48.755	38.7928	39.0484
Zfp317	6.85773	4.81745	4.14939	5.79857	7.19417	7.58046	5.21567	4.52372	4.71296	4.02764	3.99994	4.4206
Rpl7l1	129.609	139.947	120.463	131.203	133.797	123.827	138.694	144.816	136.33	117.286	123.638	120.466
Sdf2	28.1302	38.6908	39.202	27.1521	28.8918	28.3468	36.7079	37.9387	41.4259	38.9889	40.6447	37.9725
Il17d	9.39198	12.9194	11.0719	9.56013	8.57411	10.0417	12.4452	11.9046	14.4083	11.3745	11.4183	10.4228
Zranb1	14.036	12.679	10.8179	13.8842	13.7885	14.4355	13.6962	12.7246	11.6162	10.5894	10.836	11.0283
Khk	5.963	7.55031	7.5064	6.06639	5.94154	5.88107	7.86476	7.96066	6.8255	7.97226	7.43494	7.11199
Zfp277	11.5771	13.399	12.045	10.309	12.6478	11.7746	12.8596	12.9054	14.432	11.2971	12.5117	12.3263
AABR07038019.1	32.5585	49.1056	38.5546	33.6594	29.4073	34.6088	48.4863	47.9949	50.8358	39.0958	41.4256	35.1424
Ube2v2	24.7208	27.0472	28.6871	21.5147	27.6317	25.016	28.4721	24.989	27.6806	25.9172	28.9953	31.1487
Ptprs	73.2841	44.1135	51.651	81.3789	64.0548	74.4187	48.4501	43.4211	40.4694	57.6127	48.6455	48.6949
Cdc16	35.5625	41.5564	42.8806	33.6501	37.5251	35.5123	38.88	42.4577	43.3316	41.5541	41.2173	45.8703
LOC103693683	0.629165	1.12395	1.19889	0.46336	0.229507	1.19463	0.655333	1.55534	1.16117	1.37555	1.84537	0.375748
Vasn	26.2842	24.5946	19.9525	30.5634	22.3509	25.9383	26.7679	23.1849	23.831	21.8742	19.8214	18.1618
Ndufa1	9.25722	1.09286	1.17649	13.6685	4.66389	9.43928	0.966572	1.00713	1.30488	0.98968	1.20969	1.33009
Nup85	12.834	16.3093	27.7568	13.1567	13.309	12.0363	14.6482	15.9509	18.3287	28.8676	26.2365	28.1663
Hist1h2af	8.50969	14.0875	17.1327	7.72577	9.01999	8.78331	12.6734	15.6191	13.9701	15.5716	16.9803	18.8461
Plxna2	2.53064	1.21069	1.55436	2.58696	2.38474	2.62023	1.20507	1.28589	1.14112	1.73486	1.37984	1.54839
Zscan30	6.90067	6.18776	4.76161	6.06415	7.61827	7.01959	6.58111	6.77516	5.20702	4.24885	4.95203	5.08394
Cyb5a	34.6153	49.2158	63.8699	35.3607	34.5108	33.9745	45.5577	49.6272	52.4625	62.9732	63.4147	65.2216
Rai1	18.1608	7.56276	5.55984	18.372	16.5349	19.5755	8.78244	7.53395	6.37188	5.75297	5.08768	5.83885
Psmg4	33.3792	43.4876	32.1114	31.5198	35.1672	33.4506	40.5384	46.5022	43.4222	29.6455	33.7747	32.914
Ccdc12	8.10688	10.2876	12.0185	9.22217	8.30518	6.79329	10.2763	10.9821	9.6044	11.1088	11.8253	13.1213
Tbc1d5	20.3415	13.5855	9.73922	20.4774	19.8435	20.7036	14.086	13.8021	12.8684	10.3523	9.13548	9.72993
Cep76	11.4459	10.4864	10.82	11.5537	12.2194	10.5646	10.9171	10.3636	10.1784	10.2977	10.6704	11.4921
Sdha	35.9343	43.9446	55.5613	35.9755	36.0785	35.7491	40.4546	46.0488	45.3302	56.938	55.8327	53.9132
Rhbdd2	19.8411	22.5204	19.4411	22.4513	19.7915	17.2806	20.9441	22.1607	24.4565	19.823	20.0203	18.4799
Zfp62	5.81142	4.38093	3.34395	5.76545	5.78936	5.87946	4.86402	3.6682	4.61057	2.93072	2.76569	4.33545
Gypc	27.9938	30.5786	29.0431	27.2505	29.674	27.057	30.8334	30.3452	30.5571	27.0401	28.9731	31.116
Smarcc1	25.0218	21.107	36.0493	24.5429	25.1197	25.4027	22.1711	21.5094	19.6404	37.3695	33.3939	37.3843
Rspo1	46.3528	59.034	75.3804	46.6637	44.321	48.0736	57.2303	58.2246	61.6469	74.5346	78.2123	73.3942
Ilf2	24.1662	29.4296	50.736	23.2517	26.5224	22.7244	27.9235	29.6831	30.6822	48.3449	52.0109	51.8521
Smim15	17.9556	21.0444	23.9639	16.5814	19.8327	17.4527	23.0745	19.836	20.2226	22.3969	23.9143	25.5805
Dkc1	33.5278	42.3362	47.6963	36.3451	28.6551	35.5832	40.1452	40.6187	46.2447	51.1548	49.0385	42.8955
Gemin2	9.89377	14.3874	13.4782	9.44169	10.0093	10.2303	13.2844	15.7402	14.1375	12.3817	14.0681	13.9846
Tpm1	1006.22	1124.74	1022.23	982.196	1041.08	995.382	1128.81	1117.84	1127.58	997.542	1031.14	1038
Smoc1	0.942047	1.0115	0.842546	0.611722	1.3397	0.874714	0.964119	0.972172	1.09819	0.745153	0.755353	1.02713
Lgals3	37.3373	54.5017	71.8818	37.4618	40.0248	34.5252	51.3384	54.9516	57.2152	67.4156	74.1719	74.058
Ctdp1	8.49264	8.05573	9.56909	8.73305	8.0586	8.68627	7.8602	8.20419	8.1028	9.74531	9.51868	9.44327
Usp30	14.4505	12.6546	9.28704	14.9202	13.6032	14.8281	12.307	13.0579	12.5989	9.23557	9.15742	9.46815
Jagn1	40.9432	55.3222	46.2522	40.7131	41.4126	40.7039	51.6004	56.4185	57.9476	44.1152	47.7676	46.8737
Stx12	36.0019	39.0502	37.7329	35.2583	37.1683	35.5791	38.243	38.8261	40.0815	36.5275	39.1092	37.562
Spag5	7.95736	7.98425	22.3293	7.44833	8.73515	7.68859	7.99905	8.27763	7.67607	23.9187	20.4372	22.6321
S100a7a	1.40703	1.48441	1.33384	1.38645	1.64638	1.18824	1.93573	1.15255	1.36495	1.01932	1.46006	1.52214
Snx19	11.7225	8.22782	9.51798	12.2488	10.4895	12.4291	8.41874	8.45802	7.80669	9.95283	8.84892	9.75221
Nomo1	45.9128	36.9789	34.9089	49.515	42.6728	45.5504	38.8056	38.1227	34.0083	36.5941	33.3718	34.7608
Abcg3l1	1.58378	1.41891	2.17079	1.25757	1.58317	1.91061	1.28454	1.62157	1.35062	2.2081	2.06074	2.24353
Gnai3	59.8055	64.4439	68.9641	56.7486	62.7047	59.9631	64.7905	63.526	65.0153	67.3822	67.8177	71.6923
Abl1	14.5252	2.75136	1.3342	35.7285	1.43676	6.41024	3.81629	3.49595	0.94185	1.47998	1.24255	1.28006
Fam166a	2.56085	3.49644	6.47627	2.09371	2.76132	2.82751	3.2745	3.68127	3.53356	5.67767	6.3696	7.38153
Matn4	1.91402	2.16665	2.55016	2.10872	1.49752	2.13584	2.47681	2.2399	1.78324	2.45468	2.61545	2.58035
Cramp1	5.46241	1.95524	1.87617	5.55623	5.26037	5.57061	2.38651	1.83708	1.64213	2.19023	1.7795	1.65878
Polr2i	0.390953	0.673924	7.18236	0.418203	0.189879	0.564776	0.421695	0.502161	1.09792	20.5957	0.826984	0.124348
Znrf1	30.4245	36.6361	36.1569	32.1267	27.549	31.5978	37.2908	34.8606	37.757	38.1253	37.0925	33.2529
Rpl4	444.114	594.533	615.947	423.293	477.281	431.768	547.252	613.387	622.96	588.489	628.28	631.071
Ak1	8.90515	8.02949	8.44567	10.2086	6.46754	10.0393	8.92588	7.21586	7.94674	7.70535	9.4255	8.20617
Trmt12	6.40643	7.64065	8.37888	6.71116	6.40585	6.10227	7.25056	8.27596	7.39543	7.89633	8.80487	8.43544
Prune	6.93709	7.83534	7.27278	6.39879	6.91733	7.49513	7.39277	8.50662	7.60662	6.95124	7.52848	7.33861
Ltbr	67.226	74.9579	71.6202	74.5656	59.603	67.5094	78.0229	72.53	74.3207	72.9221	74.759	67.1794
Kptn	8.07206	10.3813	10.6909	8.14028	7.30325	8.77265	10.3002	10.5858	10.258	11.1775	10.7876	10.1076
Dcp1b	5.00798	5.36772	4.8219	5.48542	4.75853	4.77999	5.24428	5.85072	5.00815	4.75947	4.92252	4.78373
Fnbp1	8.73757	6.08872	7.90404	8.38279	9.11756	8.71237	6.54234	5.38027	6.34356	7.52364	8.87833	7.31015
Keap1	8.10874	9.08314	11.5289	8.32847	7.7408	8.25694	9.7558	9.15926	8.33437	11.9868	11.4823	11.1174
Ppp6r3	57.8788	46.9688	43.8364	57.3361	57.4642	58.8362	49.7454	46.6058	44.5553	43.4673	43.1521	44.8897
Cyb5r4	22.0901	25.7381	24.9354	21.5998	23.2997	21.3707	24.6753	25.3353	27.2036	22.6944	25.7774	26.3344
Fbxo22	23.6657	29.452	29.5105	23.2026	23.711	24.0834	26.4561	31.4652	30.4349	27.4507	30.0052	31.0757
Tmem109	75.9336	96.9086	98.2529	79.1432	72.0165	76.6411	94.841	96.3113	99.5736	102.856	98.1149	93.7879
Arvcf	8.56532	9.263	11.4479	9.21217	8.4551	8.0287	9.20125	8.93436	9.65339	12.0886	10.9947	11.2603
Ift52	33.6275	41.1598	31.9464	31.462	34.3373	35.0832	37.5015	43.6977	42.2803	29.9701	33.0286	32.8407
Fbxo15	0.968537	1.0401	0.868651	1.33735	0.993607	0.574657	0.805606	1.27737	1.03733	0.48416	1.10961	1.01219
RGD1306954	40.7206	51.0417	44.6787	38.9648	42.7951	40.4019	47.8758	53.4448	51.8045	42.0331	48.7283	43.2747
Plscr1	17.8734	20.6905	17.5839	17.366	18.5121	17.7423	20.4911	20.1724	21.408	16.3972	17.1818	19.1725
Ncln	53.0939	50.4495	63.5144	57.6983	45.0215	56.5619	51.8099	49.0848	50.4537	68.85	62.9098	58.7834
Wwc3	15.561	13.3419	11.5954	15.0909	16.3892	15.2029	13.7433	14.1376	12.1447	11.8016	10.8151	12.1694
Tgif2	3.13913	3.82097	2.93225	3.20354	3.14333	3.07053	3.79087	4.66636	3.0057	3.20223	3.13965	2.45485
Zeb1	17.5083	13.3306	12.6343	18.5163	16.6891	17.3195	14.7111	13.0956	12.1851	12.961	11.6195	13.3223
Fyttd1	88.9071	80.4551	71.6582	87.9709	88.6505	90.1	85.9098	78.1592	77.2962	71.9489	68.421	74.6048
Tbc1d9	27.3345	20.9564	22.2918	27.1505	27.6601	27.1929	22.2347	20.753	19.8815	23.2955	21.0525	22.5273
Mbip	7.08985	7.58609	9.45667	5.53387	7.6439	8.09179	7.03966	7.12449	8.59412	9.49794	9.03425	9.83782
Rpl38-ps2	0.283243	0.266605	0.738172	0.29091	0.264167	0.294651	0.251433	0.261984	0.286399	1.1585	0.796521	0.259496
Fmc1	5.10018	7.43511	8.25636	5.10181	4.84339	5.35533	6.85475	8.14485	7.30574	7.38803	9.35495	8.0261
LOC100912106	1.46178	2.95578	2.98354	0.943133	1.62722	1.815	1.79333	2.80287	4.27113	2.47887	3.4431	3.02863
Trip11	9.05769	4.21464	5.13622	8.52114	9.44983	9.2021	4.84358	4.27812	3.52221	5.26745	4.57952	5.56168
Tmem147	58.1737	77.8722	60.424	55.2766	60.0144	59.23	72.1859	81.2374	80.1933	56.3214	64.4743	60.4762
Snx30	13.8223	7.03214	5.26369	13.2313	13.5881	14.6476	7.57325	6.60226	6.92092	4.91921	5.38491	5.48694
Bles03	24.1881	31.9803	36.2787	25.2514	24.508	22.8051	30.8678	32.0965	32.9765	36.8374	38.1294	33.8693
Tsc22d2	42.2333	29.0488	17.4438	41.9395	40.0926	44.6678	31.6078	29.0265	26.5122	16.8496	17.2433	18.2384
Kctd14	0.780795	1.07324	1.81039	0.720129	0.59448	1.02778	1.3014	0.854874	1.06344	1.56425	1.85224	2.01469
LOC100910575	53.6372	90.7262	78.7972	46.1992	67.4018	47.3108	74.3718	93.3331	104.474	85.3924	58.6179	92.3813
Spred1	6.58478	4.66237	7.10974	6.25323	6.74523	6.75589	5.53568	4.198	4.25341	6.88212	6.50273	7.94437
Hadhb	562.443	610.56	308.788	528.977	602.377	555.976	617.052	611.959	602.668	268.955	328.892	328.517
Mtss1l	150.251	97.1887	39.0996	164.59	129.544	156.62	110.762	91.4503	89.3542	38.657	41.3606	37.2813
Stx6	29.8014	32.0298	36.5876	28.3917	31.2623	29.7502	32.494	31.9552	31.6403	37.4947	38.2834	33.9845
AC121204.3	0.360691	6.68631	6.70741	0	0.620598	0.461476	5.11925	5.74439	9.19529	4.17315	4.36622	11.5828
Rap1gap	3.24958	3.93841	3.63188	3.03215	3.02369	3.69291	4.40533	3.41752	3.99239	4.31145	3.5144	3.06977
S100a13	7.5453	8.79506	9.02918	7.16937	7.5566	7.90992	6.97104	8.07063	11.3435	6.93376	12.5024	7.65136
Rbms1	46.0303	39.995	26.5846	47.7432	43.1994	47.1483	42.7971	38.8807	38.3073	26.0477	26.2067	27.4994
Socs6	8.60234	6.12304	6.59159	8.54528	8.1802	9.08154	6.20324	6.19819	5.96768	6.5881	6.10864	7.07804
Tmprss6	1.13385	0.460478	0.772921	1.13638	0.863057	1.40212	0.482158	0.390749	0.508527	0.921546	0.660005	0.737213
Ctdspl2	10.8723	8.85768	9.65444	10.3198	11.6169	10.6803	9.5218	8.70651	8.34474	9.72357	9.1519	10.0878
Eif4g3	33.7796	17.4799	16.8324	34.0836	32.1026	35.1527	20.3193	17.2571	14.8632	16.9654	15.988	17.5438
Mustn1	1.06199	0.698186	0.660074	1.07517	1.0791	1.03168	0.586907	0.560575	0.947077	0.450704	0.671405	0.858113
B4galt7	10.9575	14.3171	19.0246	11.5738	10.1684	11.1302	13.6506	13.5462	15.7546	18.9355	20.2111	17.9272
LOC102549817	5.71318	5.97081	4.2186	5.00718	5.52121	6.61116	6.02787	6.60291	5.28164	3.13346	4.89636	4.62598
Ak3	82.8404	95.7451	86.4345	84.3413	81.0146	83.1654	95.8919	90.5008	100.843	87.5707	83.0873	88.6456
Tigd5	1.08024	0.901474	0.95956	1.22944	0.915465	1.09582	0.892588	0.819325	0.992508	0.881287	1.03232	0.965076
Mad2l1	21.5254	24.5317	43.5854	21.0607	22.4043	21.1112	24.2954	24.4529	24.8467	42.178	42.9707	45.6076
Lgalsl	15.7348	16.0787	15.0023	15.9548	16.2529	14.9967	16.0956	16.1027	16.0378	14.7338	14.4809	15.7922
Fas	15.7248	15.2636	18.9035	14.5383	17.9845	14.6515	15.3345	14.9725	15.4837	17.6492	20.2908	18.7706
Men1	27.673	32.5568	25.0627	30.2328	24.525	28.2613	32.1188	32.08	33.4717	25.4881	25.2191	24.481
AABR07069490.1	5.05107	6.82011	6.24416	4.81941	5.62676	4.70705	6.39688	7.28535	6.7781	6.44319	7.06912	5.22018
Scyl1	38.1089	44.4562	51.7271	39.9683	36.1873	38.1711	45.2597	43.6422	44.4668	53.1556	52.8386	49.1871
Nedd4l	7.56052	5.91795	8.55017	7.19308	7.83473	7.65375	5.62173	6.02993	6.10218	8.68499	8.43319	8.53235
Serbp1	223.535	279.503	347.093	209.901	239.118	221.585	273.874	280.091	284.545	335.509	349.296	356.475
Pgls	17.8797	27.6664	23.2299	18.6465	17.4534	17.5392	25.1998	26.9384	30.8609	23.7829	25.0633	20.8435
Nav3	4.5572	2.01918	2.32248	4.41486	4.59955	4.65719	2.27996	2.13642	1.64117	2.51685	2.06483	2.38575
Kmt2b	10.3303	3.89132	3.90969	10.9818	9.2328	10.7762	4.73591	3.5365	3.40154	4.20056	3.89661	3.63189
Nectin1	1.98632	1.19465	1.51798	2.17479	1.62954	2.15462	1.25312	1.10235	1.22848	1.95932	1.29072	1.3039
Dsel	3.33089	2.45988	3.76342	3.41848	3.17414	3.40006	2.30245	2.45454	2.62264	3.77744	3.61186	3.90094
AABR07068162.1	1.22256	1.67395	0.79937	1.06604	0.847039	1.7546	1.84276	1.08005	2.09903	0.955201	0.729716	0.713194
Hdgfrp3	31.0293	29.6965	25.263	29.0268	32.3195	31.7417	30.2436	30.3817	28.4643	23.8236	24.851	27.1144
Syt17	1.55293	2.12032	3.56467	2.03677	1.19829	1.42374	2.20668	2.0926	2.06167	3.40438	3.24656	4.04308
Rn50_X_0745.4	0.829624	1.96092	1.76399	1.28657	0.568359	0.633947	1.41251	2.72437	1.74587	1.93863	1.52331	1.83001
Ankrd49	7.03054	7.76319	9.28276	6.86877	7.50059	6.72227	6.91359	7.67352	8.70248	8.95631	8.8612	10.0308
Shox2	12.1165	11.8693	9.14626	11.7703	11.4854	13.0937	11.6559	12.3247	11.6271	9.184	9.28591	8.96889
Babam1	29.676	38.5046	36.9936	31.12	28.719	29.1889	34.9343	40.8777	39.7018	35.0524	38.1081	37.8202
Grm1	0.933611	0.562896	0.455281	0.876548	0.853409	1.07088	0.531101	0.561526	0.596062	0.388656	0.437117	0.54007
Birc5	35.4935	55.2258	87.3485	33.2887	37.3184	35.8735	49.1383	57.912	58.6271	83.8929	91.7933	86.3594
Acot9	59.9279	70.8515	48.769	57.456	64.5585	57.7693	69.0407	72.6948	70.8191	43.9361	51.3579	51.0129
Aasdh	2.95296	2.31265	2.06884	2.83531	2.84748	3.17607	2.20713	2.19829	2.53255	2.13859	2.12502	1.94291
Tnrc6a	24.6025	9.25636	12.3182	24.0703	24.1499	25.5873	11.0005	8.69129	8.07734	12.797	10.9042	13.2532
Gnl3l	24.9383	24.2249	25.3136	23.206	26.1321	25.4768	24.9543	23.383	24.3373	25.7747	23.2778	26.8884
LOC100912599	7.76068	8.31807	21.9115	21.5867	1.01566	0.679719	0.870031	1.5109	22.5733	44.7197	20.4162	0.59862
Ube2e3	68.1375	83.8061	88.1405	68.0768	69.6911	66.6446	78.0994	85.781	87.5378	85.2042	90.4341	88.7831
Sfn	0.867615	0.546068	0.793786	0.580651	0.677923	1.34427	0.788632	0.522917	0.326656	0.66067	0.832775	0.887912
Afap1	83.6097	49.3934	36.8833	85.2394	82.0806	83.5093	53.7469	50.671	43.7624	36.9933	34.703	38.9536
Prpf8	42.0154	31.0268	36.0697	44.0854	41.3939	40.5667	32.7678	30.5405	29.7719	37.9229	34.0563	36.2299
Pptc7	13.6864	8.6264	8.77509	13.6262	13.2002	14.2327	10.0511	7.92081	7.90725	9.12195	8.36234	8.84099
Cit	14.3093	5.88005	14.0453	14.2648	13.6618	15.0013	6.14348	6.11151	5.38515	15.1124	13.0815	13.9421
Magix	1.58037	0.802001	0.836985	1.48573	1.70628	1.5491	0.679827	0.865768	0.860408	0.974512	0.71788	0.818564
Ranbp9	24.6258	23.2204	19.3789	23.0758	25.1888	25.6129	23.5096	23.5809	22.5708	18.4267	19.2329	20.4772
Rcor1	14.7642	7.14012	8.72139	15.8146	12.061	16.417	8.56106	6.4875	6.37179	9.00978	8.21842	8.93598
Scrib	26.9022	16.6789	25.9642	28.0831	23.6249	28.9987	18.7303	16.5587	14.7476	28.9422	24.8764	24.074
Cep44	10.5349	11.9765	11.2962	9.79837	11.2391	10.5673	12.2402	11.0748	12.6146	10.4265	11.0065	12.4558
Akap13	5.67529	2.01387	2.47922	5.59899	5.66863	5.75824	2.34734	2.00322	1.69106	2.78057	2.07178	2.58532
Clcnkb	1.34964	1.05182	0.895741	1.54371	0.978	1.5272	0.992914	1.06691	1.09565	0.972173	0.786368	0.928681
Prkdc	2.8837	1.87903	2.18718	2.95897	2.87196	2.82015	1.95791	2.07939	1.59981	2.19832	1.98338	2.37983
Gstm5	26.745	2.59755	7.15657	37.9027	2.17317	40.159	1.90071	1.68922	4.20271	16.382	3.01065	2.07705
Rbm3	361.883	465.929	473.585	339.585	396.804	349.26	426.63	493.616	477.54	454.754	487.435	478.567
Eif4enif1	12.7392	10.6206	11.8833	13.2303	12.4177	12.5695	10.844	10.4832	10.5346	13.1379	11.061	11.4509
Med11	14.9278	20.402	21.1035	13.9584	15.1588	15.6663	16.9551	22.3381	21.9128	19.6807	20.8308	22.7989
Mrgbp	1.9815	0.158464	1.70155	5.9445	0	0	0.0870817	0.090736	0.297575	3.93212	0.183912	0.988615
Cep72	3.65021	4.1444	6.92368	4.34633	3.50536	3.09894	4.34967	3.57941	4.50414	6.80954	7.17677	6.78472
Rn50_X_0745.1	40.6283	54.5191	61.8702	41.9653	39.9664	39.9531	48.7918	55.2354	59.5302	63.4616	62.7329	59.4162
Alkbh6	1.68408	1.60523	2.88795	2.29496	2.29238	0.464894	1.78518	2.63513	0.395389	0.0913927	5.6553	2.91716
Prrg1	8.97884	7.45373	7.28701	8.90993	9.0969	8.92969	8.53702	6.94196	6.88222	6.99703	6.6935	8.17048
Tmed5	8.77817	7.30816	8.24087	9.28448	8.73644	8.31358	8.02457	7.21012	6.68979	7.93062	7.42987	9.36212
Mcm5	23.0779	31.3038	89.8144	23.6222	22.3377	23.2739	26.7105	31.5302	35.6706	98.5273	84.3533	86.5626
Aamdc	2.08779	2.93704	3.12643	1.48155	2.92813	1.85369	2.86231	3.37484	2.57396	2.8459	3.5793	2.95409
Mrpl14	16.8654	29.5877	48.0318	15.8439	17.5925	17.1599	26.2353	30.8681	31.6597	49.6644	48.4638	45.9672
Coq10b	29.7265	34.932	26.0797	27.1402	32.4207	29.6187	34.9546	35.5953	34.2459	23.8388	26.2356	28.1648
Nckap1l	0.914049	1.13065	1.03313	0.921727	0.796494	1.02393	1.02793	1.01752	1.34651	1.20775	0.963355	0.928282
Steap3	21.3456	26.0775	58.3141	21.9765	20.5752	21.4851	23.3322	24.6834	30.2168	63.1871	56.7038	55.0515
Mtif3	13.5031	14.2149	16.4616	13.8316	14.7617	11.9161	13.1226	14.4965	15.0257	15.5749	16.6503	17.1597
Ift172	46.5682	41.8358	41.2309	49.5255	45.3171	44.862	43.6898	41.0495	40.7682	40.5931	41.2899	41.8096
Setd2	13.7948	8.44679	8.62649	13.4221	13.8801	14.0822	9.96362	7.95583	7.42093	8.70555	7.37555	9.79838
Snrpa1	40.0784	50.7005	63.1555	36.0161	41.7958	42.4232	47.1903	53.3675	51.5438	60.029	63.7468	65.6907
RGD1309079	43.3085	41.151	53.3732	42.4455	43.5833	43.8967	42.6502	40.2842	40.5185	55.5273	49.0973	55.495
Mapre2	28.6826	32.6516	39.1327	28.9812	28.5231	28.5434	31.1747	32.8175	33.9624	40.4514	38.4498	38.497
Gabpb1	11.9666	10.9915	10.5907	10.9479	12.7819	12.1699	11.2217	11.2678	10.4849	9.17442	10.2412	12.3566
LOC100359563	1.51976	1.3749	1.26627	1.20485	2.65708	0.697341	1.19012	1.24006	1.69453	0.685445	1.8851	1.22828
Chst12	2.42516	2.61236	9.62922	2.61062	2.37063	2.29423	2.78726	2.59306	2.45675	10.7327	9.28534	8.86963
Dhx35	4.43047	3.34666	3.2904	4.68556	3.87568	4.73016	3.52847	3.31446	3.19706	3.32544	3.37314	3.17262
Ung	5.56705	9.96679	21.3079	5.38959	5.58472	5.72683	8.31621	9.40963	12.1745	22.6482	20.0983	21.177
Zfp263	4.76638	4.27902	4.82023	5.53611	4.08171	4.68133	4.49952	4.16233	4.1752	4.69249	4.2183	5.54991
Chp1	32.6148	37.8312	40.1422	35.1887	27.19	35.4658	36.5305	34.4755	42.4877	41.5275	35.436	43.4631
Mmp19	68.217	69.1872	52.472	71.1116	66.146	67.3934	70.7036	68.1878	68.6701	51.7889	53.0837	52.5434
Taf9	8.324	8.61779	7.45027	8.85197	8.41502	7.705	8.96573	9.46652	7.42111	7.43586	7.57406	7.34088
Met	9.31792	6.04217	6.52557	9.24627	8.56716	10.1403	7.31926	5.96554	4.8417	7.09455	6.11446	6.3677
Eif4ebp1	343.816	497.971	234.792	353.663	336.793	340.992	469.173	503.903	520.837	203.466	261.328	239.581
Rela	44.7849	47.0674	50.7706	47.405	43.5078	43.4418	46.0799	47.0542	48.0682	52.1197	50.3722	49.8199
Lrrc45	2.42375	2.84685	4.8781	2.21989	2.60742	2.44395	2.44002	3.10739	2.99313	5.38107	4.6687	4.58452
Ap1s2	14.1984	15.4311	15.4643	14.0319	14.6025	13.9608	15.5622	15.5722	15.159	14.588	15.3282	16.4765
Lysmd4	5.93183	5.5252	4.84329	5.78266	6.48913	5.5237	7.23281	5.03833	4.30446	4.5308	4.50536	5.4937
Crebrf	6.03795	3.91624	2.45606	5.97345	6.17698	5.96343	4.60704	3.68071	3.46096	2.43573	2.21725	2.71519
Il4i1	2.07547	1.65282	1.23572	2.33765	1.71565	2.17311	1.43921	1.81683	1.70241	1.0202	1.34441	1.34254
Banf1	238.653	347.346	338.635	242.983	240.852	232.124	332.001	342.422	367.617	333.498	349.25	333.157
Atad3a	21.2697	22.3288	18.9618	21.5401	21.0645	21.2044	23.5498	21.7905	21.6462	20.2142	18.771	17.9002
Mynn	9.18747	8.76256	7.64239	8.53309	10.1862	8.84316	9.86609	7.65919	8.76239	7.62898	7.76217	7.53602
Adck3	0.636512	1.01807	1.24618	0.627482	0.59354	0.688514	0.881289	0.988908	1.18402	1.33271	1.1931	1.21273
Tmem252	4.36364	2.38378	2.42203	4.80316	4.1178	4.16995	2.398	2.25682	2.49651	2.35236	1.9332	2.98051
Faxdc2	7.48475	2.27249	2.71583	7.31652	8.05502	7.08271	2.12654	2.3324	2.35852	2.88789	2.71833	2.54127
Duox2	2.12576	0.77325	0.840132	2.11439	1.81059	2.45228	0.98475	0.720225	0.614775	0.872561	0.699913	0.94792
Ktn1	27.4971	20.8861	18.8015	26.6327	28.2616	27.5971	24.5001	19.5954	18.5628	17.3608	17.5006	21.5431
RGD1561444	0.78184	0.624262	0.614864	0.60159	0.728383	1.01555	0.396156	0.799761	0.67687	0.524779	0.732078	0.587734
Sash1	2.14678	1.18178	1.28007	2.55207	1.91104	1.97725	1.19341	1.32067	1.03125	1.35762	1.22545	1.25716
Msrb1	57.0396	79.2723	70.0794	57.6142	59.6993	53.8052	72.845	79.0484	85.9236	67.7526	76.3368	66.149
Zbtb24	2.97725	2.75132	2.06935	3.07435	3.20975	2.64764	3.325	2.3393	2.58967	1.97723	2.26572	1.96512
Mettl2b	8.69561	7.99005	6.12169	9.00928	8.58103	8.49652	8.46156	7.86105	7.64754	5.53317	6.72423	6.10766
Cln5	4.78694	5.4854	5.90632	4.33593	5.16601	4.85889	5.58144	5.45565	5.41912	5.90265	5.7816	6.03472
Ttc7a	25.025	16.0523	12.9661	26.2116	22.1453	26.7182	17.7939	16.3398	14.0231	13.6245	13.0307	12.243
Rprd1b	11.0685	10.459	11.8398	11.8794	10.9449	10.3811	10.6571	10.1516	10.5684	12.7075	11.3644	11.4474
Sars2	4.67552	5.97047	5.26007	5.11488	4.29806	4.61362	6.42223	5.75214	5.73703	5.65471	5.08629	5.03922
Slc29a2	3.11953	1.92943	3.48702	2.98294	2.66768	3.70796	3.32035	0.732639	1.73531	3.67171	6.06367	0.725679
Capza2	61.0179	65.5319	71.4273	56.4212	68.0684	58.5639	65.6476	63.2172	67.731	67.5028	67.5542	79.2248
Ghdc	2.94777	3.50506	3.53802	3.39922	2.38045	3.06363	2.68897	3.96923	3.857	3.78572	3.1024	3.72595
Diaph3	56.7953	47.5563	52.5042	54.4335	59.9471	56.0052	50.0221	48.7305	43.9165	52.9792	48.1093	56.4241
Lrp10	63.3557	64.8612	76.8468	69.4991	54.5086	66.0594	66.7463	61.5535	66.2838	84.9378	74.0959	71.5068
AABR07072749.2	1.38433	0.577262	0.964653	0.484092	2.19795	1.47095	1.2552	0	0.476585	1.15669	0.44182	1.29545
Cep83	15.2944	14.1642	14.0456	14.1414	16.5074	15.2345	16.3497	12.6522	13.4906	11.8879	13.6014	16.6476
Cep85l	4.32969	2.26992	2.35906	4.46689	4.16026	4.36193	2.55402	2.24861	2.00712	2.29884	2.57154	2.20681
Mmp14	153.721	133.617	156.702	162.22	139.942	159.001	136.404	132.076	132.369	170.92	152.579	146.607
Uvssa	4.41605	2.40398	2.87141	3.50783	4.44668	5.29365	3.05216	2.12016	2.03961	3.00013	3.09408	2.52002
Slc35b3	5.06537	5.18129	4.83737	4.80138	5.5973	4.79742	5.46768	5.31732	4.75887	4.67682	4.94469	4.89061
Bod1l1	5.93456	3.46944	3.9687	5.74607	6.217	5.84061	4.2384	3.32137	2.84854	3.96526	3.39082	4.55
Gatsl2	7.93997	4.28988	6.66924	9.35208	7.6295	6.83833	4.27923	4.50385	4.08656	7.36895	6.5271	6.11165
Fam98a	66.0433	69.7785	85.4098	62.702	68.6481	66.7796	68.2501	69.6806	71.4048	85.1442	82.6819	88.4031
Ppp1r13b	19.4779	13.2672	10.792	21.1722	17.5007	19.7607	14.7151	12.9471	12.1394	11.3632	11.1705	9.84216
Dph6	6.48725	6.50887	5.08783	6.21942	6.55409	6.68825	6.43725	6.36164	6.72771	4.95355	4.62515	5.68478
Cyp26b1	0.860774	0.650137	1.36242	0.844342	0.717257	1.02072	0.61206	0.600952	0.737398	1.51852	1.3175	1.25122
Ubtd2	6.09141	5.75207	7.42983	6.74074	6.18417	5.34932	5.68587	6.02877	5.54157	8.04392	6.78636	7.45921
Trex1	10.4655	14.6363	14.8652	10.7023	11.2093	9.48494	13.7173	14.5667	15.6249	14.3843	16.7051	13.5062
Ice2	5.81271	5.55506	5.02398	5.19894	6.73673	5.50247	6.10906	5.36589	5.19021	4.73398	4.94489	5.39308
Cpd	56.007	33.5559	34.335	55.0996	56.7221	56.1993	38.2043	32.6728	29.7905	36.3449	30.8281	35.8321
Nupr1l1	433.5	79.8658	52.301	311.949	762.514	226.037	51.0449	45.8628	142.69	30.3824	110.543	15.9772
Fam207a	9.30305	11.665	15.7922	10.1253	8.61172	9.17216	12.0176	10.3065	12.6709	16.782	15.4886	15.1061
Pgrmc2	99.4186	102.813	103.301	99.6101	98.0294	100.616	107.99	100.213	100.236	103.458	104.129	102.316
Arl15	15.9687	15.629	12.7475	15.5442	16.7256	15.6363	15.2752	16.2039	15.408	12.2108	13.0208	13.0109
Cerk	20.2681	18.5424	23.4296	21.5489	19.4637	19.7916	18.9471	18.3468	18.3334	24.1218	22.3253	23.8418
RGD1564379	14.8039	16.8286	18.5786	14.8784	14.5658	14.9674	15.8723	17.653	16.9605	18.6906	18.974	18.0712
Tbc1d16	7.48942	3.61663	4.53023	7.87333	6.93355	7.66138	4.42011	3.87727	2.55252	4.45211	4.40701	4.73158
Hs6st3	4.49811	1.72507	1.8372	3.99207	4.49195	5.01031	2.0252	1.95387	1.19614	2.21186	2.13856	1.16119
Naxe	40.3927	56.676	53.9403	41.6467	42.4765	37.0548	50.6383	59.4499	59.9397	54.4593	56.1834	51.1783
Cacna2d4	2.80855	3.10933	4.3569	3.32908	2.17789	2.91868	2.76903	2.98195	3.57701	4.71852	4.32887	4.0233
Sertad1	34.7185	47.662	38.8933	36.2119	33.8473	34.0962	43.5051	47.6259	51.8551	39.4986	40.9488	36.2326
Igtp	2.1949	2.18271	3.44579	2.32336	2.27364	1.98769	1.96909	2.33611	2.24292	3.5213	3.33512	3.48094
Usp32	9.53245	5.82083	6.17132	9.04026	9.42288	10.1342	6.97117	5.57525	4.91605	5.63305	5.77728	7.10363
Bysl	21.9404	29.069	29.8175	22.76	20.9644	22.0968	28.8954	28.1138	30.1977	30.733	30.6784	28.041
Gstz1	8.16277	10.3572	8.58392	8.22528	8.67251	7.59053	11.3351	9.79427	9.94222	8.29813	9.34209	8.11153
Mrps11	20.0656	28.9696	26.8297	21.2566	21.0688	17.8713	25.6369	29.4028	31.8692	24.7867	27.1987	28.5038
AABR07068042.1	0.832266	0.42192	0.310338	0.924833	1.25972	0.312242	0.532888	0.277625	0.455246	0.368299	0.562716	0
Srbd1	24.5981	27.8399	33.7451	24.3935	24.9694	24.4315	25.8521	29.0782	28.5895	34.3614	31.8711	35.0027
Arfgef2	13.949	8.76982	7.86277	13.3209	14.3169	14.2092	9.90025	8.45475	7.95445	7.89884	7.2959	8.39357
LOC100910255	5.41073	4.59454	4.92893	4.51439	4.29205	7.42575	2.70985	6.6874	4.38636	3.92413	3.78669	7.07598
Coq2	16.2252	18.1015	13.5734	17.689	15.9678	15.0188	18.0025	18.4752	17.8269	13.4218	15.3164	11.9819
Rn50_15_0408.6	2.32873	1.77614	1.45614	2.37945	2.17185	2.4349	1.78094	1.71208	1.8354	1.42625	1.41047	1.5317
Mrps18a	32.0774	50.839	50.5685	32.9507	33.6853	29.5962	48.6595	49.5194	54.3382	49.7372	51.194	50.7743
Pabpc1	771.997	813.298	745.413	769.917	771.687	774.387	825.144	803.261	811.488	749.319	734.966	751.953
Zbtb45	3.94871	4.26066	6.40344	4.37159	3.30383	4.17072	4.19277	4.36871	4.2205	7.45784	5.7145	6.03797
Rn50_8_0587.1	2.81681	2.89878	3.18302	1.68119	4.57992	2.18933	3.73641	2.59547	2.36445	3.25188	3.72636	2.57082
Pde4dip	24.5622	16.6372	10.7127	24.8596	24.2873	24.5396	18.5092	16.5785	14.8238	10.5036	10.6219	11.0124
Rn60_20_0054.3	2.76042	3.86904	4.79563	3.39218	3.2857	1.60338	3.32277	4.27685	4.00749	5.40351	4.74715	4.23622
Hrc	1.23046	1.123	0.591751	1.43705	1.41554	0.838783	1.2631	1.07482	1.0311	0.717778	0.644668	0.412806
Parp12	11.6745	12.0073	12.6879	11.9779	11.3278	11.7177	13.0543	11.8656	11.1019	13.1699	11.8119	13.082
Mettl9	140.524	158.739	114.122	126.864	158.368	136.341	159.415	157.213	159.588	103.077	119.67	119.618
Ppp5c	37.5847	45.2594	42.7796	39.9114	36.0233	36.8192	43.6734	45.5061	46.5986	42.7926	41.6025	43.9436
Capn10	5.21765	6.35084	8.06722	5.59585	5.32931	4.72779	6.32283	6.14567	6.58402	8.04417	8.14662	8.01087
RGD1563812	11.0619	13.6064	14.1125	10.0871	11.0572	12.0413	13.5134	12.9774	14.3286	13.1988	15.2562	13.8824
Abca5	5.83236	3.49617	1.92637	5.34456	5.69961	6.45293	4.35417	2.97501	3.15933	2.0579	1.66902	2.0522
Tmem65	23.2866	26.7792	23.2328	24.2053	22.5153	23.1393	27.5416	28.2075	24.5886	24.5136	22.3399	22.8449
Fundc2	14.2541	18.6364	15.438	13.3952	15.3054	14.0616	17.6345	18.9737	19.3009	16.1445	14.8973	15.2722
Rpl21	182.973	234.857	225.1	182.983	203.03	162.906	228.915	240.234	235.423	219.857	237.645	217.798
LOC100911248	11.8661	15.8992	9.96658	23.1343	6.2015	6.26248	8.89601	20.6363	18.1652	5.96382	18.4206	5.51529
LOC685085	7.53044	8.91456	8.37086	6.50156	9.63899	6.45078	6.53672	8.84239	11.3646	6.12938	7.26591	11.7173
Olfm1	5.37308	5.91639	11.6878	5.71825	5.42727	4.97374	5.7241	5.09148	6.9336	12.7883	11.4108	10.8643
St6galnac6	10.0911	13.3767	16.2607	10.6888	9.3076	10.2771	12.764	13.4624	13.9036	17.8079	16.2119	14.7624
Naca	253.22	323.846	292.819	239.4	269.689	250.571	303.915	331.518	336.106	276.191	305.512	296.753
Zfp281	18.6382	15.4048	15.9091	18.7129	18.2275	18.9742	17.6646	15.2621	13.2876	15.8256	16.0786	15.8232
Arl6ip6	8.61971	10.8109	16.8692	8.216	8.80824	8.83489	10.1042	10.463	11.8656	17.3828	15.8229	17.4018
Tmem2	3.25002	1.8461	3.89359	2.87461	3.4541	3.42135	2.06625	1.69971	1.77234	4.0086	3.6748	3.99737
Mad1l1	11.6707	14.6097	23.007	12.0274	11.9558	11.0288	13.5939	14.6343	15.6011	22.8622	23.6648	22.4941
Flot2	27.9593	32.4617	33.0223	27.9146	26.5576	29.4055	31.9564	31.8842	33.5446	33.3306	33.1158	32.6206
Eif3b	156.823	169.506	165.125	163.157	150.163	157.149	166.445	172.168	169.905	166.62	164.699	164.057
Ammecr1	13.7858	10.0814	7.82764	15.2906	11.1415	14.9252	11.2972	10.3277	8.61932	9.18292	7.31531	6.98469
Pnpt1	10.7339	11.6913	10.8537	9.70604	11.9534	10.5422	11.4083	11.433	12.2325	9.55201	10.9457	12.0633
Dus2	11.9642	13.5481	8.57085	12.1943	12.3521	11.3462	13.5271	13.6624	13.4547	8.25933	7.97467	9.47856
Myo6	7.38945	5.79266	5.44741	6.98441	8.00532	7.17862	6.39292	5.74019	5.24488	5.29764	5.24577	5.79881
Sema3e	7.8008	5.39354	4.15028	7.19911	8.52964	7.67365	5.91108	5.5108	4.75873	3.87717	3.87971	4.69396
Lman2	104.257	124.866	121.081	106.686	101.307	104.778	120.236	126.254	128.11	118.983	125.885	118.375
Lef1	3.27733	2.8783	2.31611	3.58131	2.79374	3.45695	2.76294	3.00876	2.86321	2.08665	2.61048	2.25121
Ext2	79.0664	79.2547	62.1418	80.728	75.58	80.8911	82.6019	76.7112	78.451	63.9795	62.1739	60.2722
Tm2d3	7.47998	9.75481	8.639	7.9256	8.43287	6.08146	8.51072	9.87722	10.8765	8.28911	8.9871	8.6408
G6pd	132.119	154.376	186.869	134.628	131.567	130.163	156.12	151.605	155.404	184.241	186.815	189.552
Chst3	6.86194	3.43766	3.86217	7.20484	6.71415	6.66685	4.05532	3.44449	2.81316	4.12669	3.57198	3.88782
Sirt3	17.4287	21.6583	13.6768	18.8176	17.4946	15.9738	21.9952	21.5867	21.3929	12.4183	15.7432	12.869
Abhd10	2.87463	2.91928	1.61576	1.60102	6.36547	0.65741	0.299191	3.85787	4.60078	0.55142	2.21157	2.0843
Gm11744	0.275528	0.671572	0.114241	0	0.390747	0.435838	0.743823	0	1.27089	0.342723	0	0
Cbx7	3.65307	3.13948	4.17612	3.99368	3.42092	3.54462	3.39836	2.81794	3.20215	4.45972	4.37769	3.69096
Pag1	3.0376	0.839516	0.871815	2.92901	2.70561	3.47818	1.00389	0.818621	0.69604	0.884878	0.829628	0.900938
Cflar	9.65519	6.04679	6.37997	9.41806	9.51348	10.034	6.49795	5.81736	5.82507	7.02559	5.74695	6.36736
Slc19a2	7.21668	5.09217	6.04852	7.27782	7.05999	7.31222	5.53236	5.05383	4.69032	6.49492	5.60195	6.04869
Thoc7	42.6282	51.8585	60.4641	39.8743	46.8304	41.1798	52.4278	54.902	48.2458	56.4865	60.3629	64.5428
Zfp521	5.09955	3.63593	3.28142	5.27789	5.01055	5.01021	3.82114	3.48767	3.59899	3.33927	2.85684	3.64815
Bmf	5.26341	3.78162	7.83744	5.05463	4.83296	5.90264	4.06033	3.18643	4.09809	7.93327	7.48974	8.08931
Plpp5	17.5764	21.0074	20.8391	18.7731	18.4142	15.542	21.4293	20.5589	21.0341	21.6123	19.3852	21.5197
Sipa1	13.4001	13.5496	23.644	14.472	11.7068	14.0216	13.7807	12.3377	14.5304	25.7557	23.7945	21.3819
As3mt	3.50609	3.97087	4.5211	3.62452	3.88656	3.0072	4.19911	3.99335	3.72015	4.45305	4.36377	4.74649
LOC103691423	5.97021	6.90266	6.14772	5.90132	6.43058	5.57873	3.23032	7.79466	9.683	5.48356	6.64273	6.31686
Psmd1	58.9296	68.9527	89.0117	57.1314	62.3844	57.2729	65.9406	69.7816	71.1358	87.2242	87.2734	92.5377
Mr1	5.82234	4.93199	5.07328	5.66491	5.66791	6.13419	5.21665	4.71206	4.86725	5.16818	4.88822	5.16343
Arhgap17	38.1476	31.8285	24.58	39.1429	37.7152	37.5845	32.5238	31.8536	31.1082	24.8843	23.4018	25.454
Cilp	1.57846	1.41596	1.17809	1.53108	1.34944	1.85485	1.27142	1.20311	1.77334	1.3151	1.02749	1.19168
Ndrg4	11.9101	14.1836	22.9457	12.5182	10.8177	12.3945	14.2017	13.0453	15.3039	24.8999	23.2053	20.732
Cd200	11.0632	11.4038	13.4743	10.6184	11.7319	10.8392	10.8788	11.7598	11.5728	13.3593	13.4867	13.577
Naif1	1.99126	2.13206	2.6341	2.22319	1.87065	1.87993	2.08016	2.16745	2.14856	2.5667	2.62474	2.71087
Fam120b	5.88774	5.47571	6.87864	6.08292	6.15337	5.42692	5.884	5.06652	5.47661	7.29236	6.35718	6.98638
Dnaja1	72.2029	91.4292	191.778	66.2743	76.5029	73.8315	90.6448	87.9325	95.7102	190.266	190.173	194.896
Cep192	11.1957	8.80526	9.96413	10.9331	11.2788	11.3751	9.63432	8.79112	7.99033	10.0703	9.24024	10.5818
Asf1b	27.4026	41.6193	59.4458	29.1847	26.4309	26.5922	38.0222	42.2566	44.5791	60.2431	59.4413	58.653
St3gal4	6.31121	8.39342	9.32894	6.31977	6.12139	6.49249	8.66144	8.72679	7.79202	10.1149	9.20119	8.67073
Tbc1d31	22.36	21.2419	21.2313	22.0985	23.0091	21.9725	21.5499	20.4721	21.7038	20.0269	20.892	22.775
Atrx	16.7293	12.1398	12.8139	16.8316	16.8296	16.5266	13.9172	11.8869	10.6153	12.3693	11.2114	14.861
Il4r	9.53284	8.72929	9.66243	10.0487	8.85323	9.69663	9.11094	7.68654	9.3904	10.1199	9.63698	9.2304
MGC95208	6.16435	7.84169	9.04857	6.55791	5.42062	6.51451	8.53832	7.49588	7.49086	9.7097	8.24891	9.18709
Poldip3	81.9686	88.9096	84.0832	84.9796	81.9331	78.9932	86.1807	91.7893	88.7589	84.2902	83.4656	84.4937
Chek1	126.173	132.801	132.64	124.399	130.328	123.791	132.48	134.697	131.226	131.809	130.416	135.694
Nr4a2	2.48744	1.51464	1.44196	2.30394	2.55461	2.60377	1.69784	1.48516	1.36093	1.50664	1.26165	1.55758
Qser1	11.8859	7.15235	7.36403	11.734	12.2193	11.7042	7.98288	6.92126	6.55292	7.53124	6.44441	8.11643
Hars2	7.34795	7.03829	5.68647	7.75232	7.43719	6.85435	7.72508	6.81722	6.57258	5.08485	5.71024	6.26433
Cnksr1	1.68602	1.64158	1.90701	1.42659	1.55829	2.07318	1.84057	1.41508	1.66908	1.89372	2.05682	1.77049
Tab3	3.94388	2.34945	1.4943	3.92871	3.7774	4.12553	2.74642	2.0552	2.24673	1.7486	1.26552	1.46878
Cxcl16	10.9471	12.2424	13.0289	11.0844	11.7815	9.97546	11.5591	12.5024	12.6657	12.7939	12.969	13.3238
Apbb1	19.4401	25.0327	37.2802	20.0572	19.7634	18.4997	23.9499	25.8004	25.3479	39.2687	37.7539	34.8181
Serpinb6b	2.66187	3.74579	4.42247	2.62976	2.63677	2.71908	3.362	4.04582	3.82954	3.66541	5.35028	4.25173
Hibch	8.82358	10.2412	11.517	8.11204	9.718	8.64069	9.57872	11.284	9.86095	9.94928	12.2699	12.3319
Ppara	1.56504	0.852523	0.758575	1.5787	1.28424	1.83219	0.824365	0.858958	0.874246	0.969228	0.690403	0.616095
Aipl1	0.819527	0.950669	1.13029	0.78879	0.915243	0.754549	1.32563	0.749824	0.776558	1.25649	1.03987	1.09451
Tiparp	9.36722	9.34906	13.6523	8.94974	9.39386	9.75804	9.76007	9.26884	9.01827	13.7532	13.0451	14.1586
Eral1	10.8077	14.0914	14.5894	11.1553	10.9878	10.28	12.75	14.1908	15.3332	14.2254	15.1605	14.3823
Pim2	0.49043	0.402395	0.779358	0.355297	0.516216	0.599777	0.327555	0.319969	0.55966	1.07533	0.713398	0.549345
Pttg1ip	49.9481	51.7502	47.3267	52.3716	50.1396	47.333	50.9306	52.547	51.773	49.0065	47.1605	45.8132
Fem1c	11.5283	8.39589	6.97948	11.0166	12.1226	11.4456	9.11041	8.24021	7.83706	6.82854	6.39687	7.71302
RT1-CE5	5.36587	6.2783	6.41278	5.70496	5.12922	5.26343	6.10247	5.39205	7.34037	6.61327	5.72232	6.90277
Ahcyl1	123.195	128.22	150.54	122.666	127.765	119.154	127.71	131.43	125.518	148.172	147.264	156.183
Rn60_10_0615.5	1.36894	0.0784108	0.0337796	0.636179	2.31078	1.15985	0.10997	0	0.125263	0.101339	0	0
RGD1359508	3.23603	3.89139	5.13315	3.26698	2.96666	3.47445	3.62369	3.92286	4.12761	5.37755	5.0192	5.0027
Rars	74.5391	94.9895	75.692	75.3228	77.0144	71.2801	90.4578	97.0322	97.4786	72.3011	76.4222	78.3525
Nkd1	4.24566	5.40075	5.15744	4.99395	3.54424	4.19878	5.86677	5.10869	5.22678	5.3484	4.934	5.18991
Sema3f	10.4919	11.9604	13.854	11.4275	9.32618	10.7221	11.6158	11.4874	12.778	14.6108	13.2621	13.6891
Ldha	475.456	681.05	907.96	462.56	497.3	466.508	618.43	671.829	752.89	922.914	925.172	875.793
Trim17	2.08538	2.32185	1.47192	1.80309	1.88923	2.56381	2.2477	2.12344	2.59442	1.40848	1.67729	1.33001
Lsm7	93.1788	140.153	148.862	94.7234	99.1601	85.6529	131.913	144.538	144.007	133.797	163.169	149.621
Tmed3	38.9807	56.2054	55.406	37.0685	40.8917	38.9821	49.3231	56.6681	62.6249	57.6989	54.757	53.7621
Pds5b	21.6541	16.757	21.2001	21.1647	21.88	21.9176	18.1901	16.4534	15.6274	21.6571	19.3707	22.5725
Ppef1	5.10585	5.62519	3.66589	5.18015	4.82379	5.31361	5.53233	5.85363	5.48961	3.28488	3.97497	3.73781
Kdelr2	80.338	98.3726	124.836	80.1274	83.4432	77.4434	89.8568	98.2077	107.053	131.357	122.389	120.76
Arl16	7.48299	10.8995	15.3867	7.42486	7.84559	7.17851	9.80096	11.0025	11.8949	14.8916	16.818	14.4503
Lyplal1	14.8311	20.7469	16.5318	14.3209	15.8093	14.3629	18.6877	21.6214	21.9316	14.2763	18.495	16.8239
Vegfc	9.29383	10.4058	10.6464	9.0473	9.90626	8.92793	10.4345	10.2436	10.5395	10.1021	10.9123	10.9248
Nhs	5.99733	2.3978	2.10312	5.64493	5.83675	6.5103	2.7982	2.57386	1.82133	2.06854	1.81835	2.42247
Cd46	0.983976	0.922852	0.912154	1.14363	0.75527	1.05303	0.988436	1.21717	0.562946	0.91086	0.7591	1.0665
Bhlhb9	20.5299	19.4648	17.3059	19.8211	22.4362	19.3324	20.2642	19.565	18.5651	16.9562	15.7871	19.1745
LOC102547059	6.60585	5.66335	4.1294	6.80706	6.46227	6.54823	6.40411	5.45561	5.13034	4.24129	3.74543	4.40147
Rnf123	14.7594	11.3846	10.2597	15.2311	13.5032	15.544	12.5902	10.3492	11.2142	10.2223	10.3962	10.1608
Mt-atp8	2062.37	1180.26	1269.63	1801.81	2399.1	1986.19	1125.97	1186.08	1228.73	1206.71	1186.5	1415.68
Nhlrc1	1.39142	1.4854	0.991764	1.66485	1.08661	1.42279	1.0792	1.68673	1.69026	1.24312	0.664771	1.0674
Ubash3b	3.23384	2.44737	3.66051	3.55033	3.15966	2.99153	2.80628	2.40482	2.13102	3.90724	3.21261	3.86168
Sptan1	82.7543	67.0292	54.1767	84.4924	81.1084	82.6621	72.1222	68.6173	60.348	55.7747	51.5626	55.1929
LOC306766	24.0429	24.6319	21.7208	24.5855	23.9747	23.5686	25.4353	24.7485	23.7118	21.3845	22.2464	21.5314
Gusb	42.957	50.5598	60.5891	44.5776	41.4205	42.8728	48.6191	49.7946	53.2656	63.2399	60.8429	57.6845
Rn50_10_0702.2	0.500273	1.25754	0.315973	0.0554734	1.10822	0.337121	0	2.29805	1.47456	0.0883654	0.81007	0.049483
Cdk19	4.37039	2.88788	5.3052	4.22676	4.36424	4.52016	3.02268	2.82105	2.81991	5.54527	4.52346	5.84687
Cdk16	70.8596	77.1397	83.0769	73.3486	66.9078	72.3225	75.1145	77.0915	79.2131	85.602	82.728	80.9006
Tmem181	33.8465	28.7749	21.7396	33.4551	33.6574	34.427	29.0597	29.1655	28.0995	21.8544	21.8098	21.5545
Las1l	42.3377	45.1946	49.4999	39.3577	45.3245	42.331	44.1	46.7203	44.7635	47.0036	48.1675	53.3285
Aldh16a1	16.3743	21.7215	27.0186	16.878	15.8345	16.4103	20.6323	21.834	22.6982	27.7768	28.5956	24.6834
Srsf10	44.4093	41.0327	49.9389	45.3292	45.8826	42.016	44.0303	38.9963	40.0716	49.3521	48.3452	52.1194
Ubr5	85.2318	47.5444	38.7733	82.4995	85.8403	87.3555	55.8905	46.7432	39.9994	38.7549	35.9495	41.6155
Cdk5rap1	6.09673	5.95231	5.23622	6.2298	5.89552	6.16486	5.8589	5.65335	6.34468	5.11391	5.27189	5.32286
Apopt1	3.30751	1.36337	1.10231	6.81389	2.03027	1.07836	2.48452	0.767047	0.838528	0.508784	1.9434	0.85473
Sod2	36.4869	45.0362	58.7339	34.391	37.8026	37.267	44.9625	43.928	46.2179	56.6484	60.6101	58.9431
Arhgap32	3.13319	1.08296	1.58515	3.10599	3.16027	3.1333	1.41233	0.915534	0.921031	1.67901	1.46861	1.60783
Tspan33	2.89973	3.71866	3.18192	2.96851	2.724	3.00669	3.61896	3.63013	3.90689	2.88696	3.56486	3.09392
Tmcc2	20.8599	17.6178	12.1141	22.9271	18.2209	21.4317	19.5977	16.9485	16.3072	12.3213	11.7684	12.2528
Inpp5b	3.03984	1.84898	1.26876	2.92819	2.74764	3.44368	2.22151	2.12428	1.20116	1.06245	1.33625	1.40757
Map3k14	8.32999	6.6831	4.40955	8.17639	8.17392	8.63967	7.18145	6.66023	6.20762	4.49402	4.45056	4.28408
Ilkap	18.4306	22.7233	20.2455	17.4417	19.6728	18.1774	21.8188	23.3958	22.9552	19.1559	20.9456	20.6351
Rfx5	21.0295	15.701	11.4623	20.4518	21.4558	21.1808	17.9073	15.3441	13.8517	10.9816	11.6492	11.7562
Soga1	18.1479	2.95448	3.96149	18.8805	16.13	19.4333	4.07098	2.97167	1.82079	4.12239	3.66738	4.0947
Dclk1	8.34815	9.22872	10.6775	7.94672	8.29219	8.80555	9.81828	8.68763	9.18024	10.7198	9.68607	11.6266
Nemp1	13.406	7.21065	9.1898	13.683	12.9921	13.5428	8.3638	7.12175	6.14639	9.07481	9.25931	9.23529
Mras	41.6972	33.0957	27.9412	41.977	41.8445	41.27	34.1944	33.8903	31.2025	27.8579	27.7588	28.2069
Sesn1	1.52845	1.21399	1.79164	1.43599	1.71482	1.43453	1.19012	1.32863	1.12323	1.91141	1.84919	1.61431
Abcd2	0.306934	0.347074	1.14663	0.280735	0.367095	0.272972	0.291167	0.374175	0.375879	1.25214	1.06588	1.12188
Cetn2	19.0379	27.009	31.5376	17.1906	21.872	18.0511	23.8397	28.12	29.0672	30.4389	33.462	30.7118
Mcur1	7.83246	5.80776	6.24058	7.6612	8.01437	7.82181	5.50915	6.1819	5.73222	6.00426	6.32096	6.39653
Gtf3c4	8.0517	4.20177	4.50586	8.32605	7.96116	7.86788	4.59779	4.40974	3.59779	4.86065	3.96791	4.68901
Lnpep	1.409	0.798035	0.877399	0.293019	0.372515	3.56145	0.236373	2.02311	0.134622	2.34936	0.178288	0.104551
Itsn1	12.7555	9.85502	11.9021	13.1826	12.032	13.0518	9.69284	11.0343	8.83793	12.8184	11.4533	11.4345
Ankmy2	29.6822	34.4496	24.2934	29.6862	29.9162	29.4443	33.6855	36.0927	33.5706	23.8484	24.5883	24.4435
Oxld1	4.06658	6.20301	6.55392	4.42599	4.28705	3.48671	5.86558	6.64317	6.10029	7.12863	7.18133	5.35179
LOC500077	8.90856	12.7102	12.2699	9.08189	9.22134	8.42243	11.9564	12.6307	13.5436	11.6894	13.43	11.6903
Repin1	2.88111	2.65668	2.82811	2.98354	2.35807	3.30172	2.36379	2.58737	3.01887	3.14639	2.84908	2.48887
Samd14	0.430726	0.483032	0.987319	0.248252	0.541034	0.50289	0.557867	0.402423	0.488805	0.988623	1.08756	0.885778
Hk1	57.845	55.2511	51.7202	60.3003	54.3584	58.8762	59.4659	53.2227	53.0648	53.0691	49.8898	52.2018
Zfp512b	7.10659	4.44978	3.29996	7.57674	6.55401	7.18903	4.44099	4.46068	4.44768	3.3121	3.17937	3.40841
Lurap1	3.17009	2.26347	3.00975	3.30063	3.35687	2.85276	2.70059	2.14016	1.94967	2.90925	3.29357	2.82644
Vdac2	118.083	147.76	125.989	117.487	121.812	114.949	139.231	151.541	152.507	116.983	128.68	132.304
Slc9a3r1	56.9747	76.0745	85.3968	60.5102	51.8175	58.5963	73.5129	75.5131	79.1975	89.1777	87.1416	79.871
Kbtbd8	1.88505	1.55751	1.66623	1.45783	2.014	2.18331	1.74461	1.35776	1.57015	1.72678	1.66031	1.61161
Ap5z1	7.28042	6.3227	5.35222	7.94408	6.75211	7.14507	7.63506	5.95228	5.38077	5.2136	5.6843	5.15877
Kat2a	17.3132	17.0722	17.8723	17.3393	16.2788	18.3215	17.7175	16.0896	17.4095	18.8922	17.3967	17.328
Bfar	9.82992	9.14091	8.00079	9.00747	10.2565	10.2258	9.83028	9.03526	8.55718	8.14158	7.55863	8.30214
Ube2n	96.4944	125.194	143.408	84.9242	128.503	76.0557	105.31	111.755	158.517	121.439	153.115	155.67
Mdh2	218.966	294.716	279.396	218.964	227.289	210.646	280.647	298.348	305.153	276.244	284.994	276.949
B4galnt1	1.58281	0.778037	0.731503	1.77107	1.35094	1.62642	0.857211	0.616722	0.860178	0.808742	0.732775	0.652991
Nup62	51.041	59.8981	59.7095	50.6929	50.7932	51.6369	56.7269	60.5709	62.3964	58.2663	60.1653	60.6969
Agpat5	31.41	31.8298	25.249	31.6194	32.186	30.4247	30.7888	32.5171	32.1834	24.7166	23.5987	27.4316
Nprl2	5.94111	8.74711	10.8978	6.13184	5.9711	5.72038	9.03048	7.52028	9.69057	10.3781	11.3401	10.9753
Adipor2	46.1579	43.6255	43.8044	44.4253	45.4035	48.645	43.6225	44.0243	43.2298	44.229	42.6985	44.4858
Cpeb3	1.87396	1.12476	1.03858	1.69605	1.66672	2.2591	1.36549	1.02525	0.983549	1.1658	0.996622	0.953332
Cdc5l	26.4015	30.3985	34.5611	25.4784	27.6758	26.0504	29.1275	30.962	31.1059	33.4777	33.2594	36.9462
Serpine2	8.32883	10.0034	9.94833	9.20013	8.65868	7.12769	9.00487	10.1784	10.827	11.1612	9.06405	9.6197
Gstm4	6.69916	8.75382	7.93942	7.13738	7.06166	5.89843	8.65478	8.76214	8.84455	7.26847	7.68084	8.86895
Rn60_12_0127.3	0.808238	0.947645	0.749142	1.12491	0.255375	1.04443	1.21532	1.35075	0.276867	0.895953	0.598897	0.752576
Tmem11	32.8744	44.9479	39.6017	32.6223	31.1339	34.8671	43.611	46.6063	44.6263	39.7834	40.401	38.6207
Vps37a	20.3488	20.835	14.8918	19.655	20.276	21.1154	21.5782	21.1497	19.777	14.1581	15.4985	15.0187
C2cd4b	2.81165	2.22041	2.44799	3.0891	2.58512	2.76074	2.09405	2.18192	2.38526	2.31564	2.54295	2.48537
Crk	60.4449	55.9171	67.2054	60.5791	59.0967	61.6588	59.8383	53.5314	54.3817	70.0303	66.2117	65.3742
Ndufb5	36.2398	50.1985	45.332	36.1164	40.6907	31.9122	45.8901	53.1229	51.5825	43.032	46.4352	46.5289
Epb41l3	47.3649	47.8219	47.2684	47.8734	48.3285	45.8927	48.097	46.9507	48.4179	46.7425	44.5452	50.5176
Uhrf1bp1l	19.0133	12.0731	8.85072	18.4416	19.1546	19.4437	13.3129	11.7363	11.17	9.08565	8.21525	9.25126
Mrpl35	9.43331	13.832	18.3129	9.38385	10.1427	8.77342	11.8209	15.0883	14.5868	17.2475	19.7641	17.9271
Agpat3	16.7165	18.853	22.5702	17.9605	15.8689	16.3201	18.1551	18.3034	20.1006	23.0195	23.5049	21.1864
Casp8	2.93359	3.45839	4.45601	3.00623	3.1795	2.61503	3.08738	3.24879	4.03901	4.36619	4.64819	4.35366
Cdca7	1.98469	2.51829	7.32253	2.28708	1.83534	1.83164	2.6203	2.39496	2.53961	8.04883	7.06306	6.85569
Ufm1	22.9859	28.0011	26.1943	22.4848	24.8759	21.597	27.2672	27.679	29.0572	24.6413	25.9035	28.0379
Mnda	1.68036	1.91852	2.22491	1.12661	2.22248	1.69198	1.94746	1.81927	1.98881	2.01121	2.41104	2.25249
Rad51d	4.88453	5.39553	5.59087	5.14948	4.41141	5.0927	5.14349	5.18433	5.85877	5.62973	6.00778	5.13508
Kat7	36.5708	34.3806	32.5742	37.9394	37.4062	34.3669	33.6698	35.8675	33.6045	33.1096	31.4183	33.1946
Rhob	231.076	249.397	183.917	242.357	219.017	231.854	235.077	256.564	256.549	178.235	188.614	184.903
Alg13	8.70488	9.06556	8.53089	8.02853	9.27667	8.80944	9.36328	8.71337	9.12004	8.99732	8.10248	8.49287
Ctns	26.994	31.4209	16.4841	26.9247	25.8898	28.1676	30.858	32.2858	31.1188	15.3638	17.6055	16.4831
Calm2	330.597	431.698	459.614	310.418	348.944	332.428	407.153	428.629	459.311	447.234	464.406	467.204
Plcd3	13.5361	12.2404	8.59184	14.0702	12.2012	14.3367	13.2382	11.815	11.6681	8.90121	8.67673	8.1976
Cwf19l2	11.8177	10.6694	7.0041	11.5632	12.2321	11.6579	10.9739	10.5696	10.4648	6.4266	6.84089	7.74482
Cyfip2	1.42334	1.27679	1.30265	1.57189	1.36078	1.33737	1.24084	1.21741	1.37213	1.30203	1.1477	1.45823
RGD1311575	3.55938	2.25851	4.19161	3.71326	3.46326	3.50163	2.31612	2.10032	2.35908	4.61833	3.69786	4.25864
Ticrr	3.11966	1.70311	3.15221	3.25474	3.06788	3.03634	1.8178	1.57698	1.71457	3.61556	2.64916	3.1919
Acot1	1.25287	0.801656	0.825148	2.58425	0.527344	0.647018	0.978751	0.339941	1.08628	1.04069	0.450516	0.984235
St3gal2	34.9954	29.3659	44.0451	38.0132	31.8809	35.0922	29.5626	30.7512	27.7837	48.2182	41.8748	42.0421
Ubxn2a	40.8032	46.4549	49.4014	35.9661	43.9568	42.4867	46.1113	49.0518	44.2016	49.6061	50.4392	48.159
Rab24	25.5058	31.0946	32.5701	26.0083	25.2571	25.2519	30.1454	30.2978	32.8405	33.1537	33.1338	31.4228
Exoc2	9.10548	7.98674	7.3836	7.32659	10.9246	9.0652	8.83293	6.7668	8.36049	7.29422	5.88896	8.96763
Pola1	13.031	12.9537	19.7991	13.6033	13.2903	12.1995	12.1772	14.1284	12.5553	19.1217	18.7155	21.5601
Angpt4	39.7138	45.3832	36.0876	40.6704	39.542	38.9289	44.6064	45.1359	46.4073	36.5477	37.2647	34.4504
Gdi1	88.4076	87.4234	68.8439	88.1317	87.0633	90.0278	87.6084	87.5792	87.0827	66.4239	70.2494	69.8584
Pdcd6ip	52.7396	45.022	42.7579	52.0654	51.9042	54.2491	47.7042	43.9459	43.4158	42.2252	42.1199	43.9285
Nrd1	28.8841	24.9534	26.7616	27.6238	30.6408	28.3879	25.6892	24.6299	24.541	26.5406	26.6409	27.1034
Atg4b	20.5617	25.679	23.5139	21.009	20.0432	20.6331	23.1938	25.1629	28.6802	23.6091	23.7158	23.2167
RGD1564093	160.72	220.548	214.993	167.49	157.663	157.008	215.305	214.611	231.729	213.285	220.55	211.142
Slc30a6	15.8325	20.3842	20.0467	15.547	16.301	15.6496	18.4798	21.276	21.3968	20.5017	19.2508	20.3876
Slc26a6	1.73196	2.08022	2.10778	1.83609	1.7608	1.599	2.15052	1.79261	2.29753	2.09107	2.36486	1.86742
Spata7	7.58295	8.41896	5.8357	7.24614	8.35156	7.15115	8.27015	8.11523	8.87149	5.08072	5.9351	6.49128
Slc16a7	14.8567	13.3859	12.4874	14.1258	14.3633	16.0809	13.4658	13.6032	13.0887	12.0307	11.3485	14.0829
Fgfbp3	4.93302	5.86058	5.16611	4.64189	4.83601	5.32118	5.72251	5.41176	6.44746	5.01545	5.09043	5.39244
RT1-A2	2.71262	2.99589	3.71539	2.79698	2.34448	2.99639	3.62614	2.13135	3.23019	3.55575	4.66366	2.92676
Gtpbp4	24.6527	24.3809	12.9114	23.3373	26.2081	24.4128	25.2488	26.1406	21.7533	11.0898	13.8031	13.8412
Cyth2	55.966	66.8463	67.0212	56.5842	57.9791	53.3347	62.2436	68.7101	69.5851	63.3633	71.5693	66.1309
Fhod1	22.7406	19.825	27.2942	22.8964	21.0189	24.3065	21.8375	18.8915	18.7461	29.3481	26.3498	26.1849
Map4k5	19.0581	16.9777	15.7728	18.7245	19.4273	19.0224	17.386	17.1674	16.3797	15.5273	15.3736	16.4174
Tep1	9.60363	5.19675	4.79484	10.1612	8.5503	10.0993	5.75849	5.2193	4.61247	5.24597	4.19271	4.94583
Zfp142	6.73875	3.04611	3.07262	6.99123	6.59441	6.63062	3.88627	2.89115	2.36091	3.20388	2.75352	3.26046
LOC100361025	40.6054	55.731	43.9566	40.9137	42.4935	38.4089	54.7593	57.4754	54.9585	40.0652	46.3348	45.4698
Chrac1	29.8945	43.3858	41.799	30.2769	29.7174	29.6892	38.6111	46.9812	44.565	37.1175	45.7165	42.5632
Cnnm3	4.39982	4.03041	6.0487	4.70726	4.27453	4.21767	4.21192	3.75007	4.12925	6.22458	5.83844	6.08307
AABR07000156.1	1.47814	0.916543	0.773095	1.49527	1.3035	1.63566	0.568637	1.23886	0.94213	0.762194	0.436703	1.12039
Hps4	12.4184	10.6159	8.08707	13.3606	11.1035	12.7912	11.3231	9.92756	10.5971	8.61076	7.69121	7.95925
LOC690422	3.45362	3.80081	8.04925	3.36034	3.60804	3.39247	3.31114	3.71623	4.37506	8.93585	7.76217	7.44973
Gtpbp8	10.9997	12.8796	9.03808	9.76744	11.873	11.3587	11.8367	13.2176	13.5845	7.45014	9.29186	10.3722
Smarcd1	14.2988	11.3642	12.9517	14.7226	13.7999	14.3739	11.872	10.4908	11.7299	13.2673	12.6751	12.9127
Tgfb1i1	156.508	190.914	196.838	166.1	143.693	159.731	192.313	183.498	196.931	207.968	197.863	184.683
Abca4	1.57601	0.45797	0.249823	1.47924	1.61034	1.63845	0.560749	0.412891	0.40027	0.289374	0.213169	0.246925
LOC314140	7.96774	8.49683	15.6341	8.99125	7.37774	7.53421	7.92718	7.60945	9.95386	15.0127	15.7201	16.1695
Lrrc8a	17.5977	12.3674	13.1108	18.5299	15.9916	18.2716	13.508	12.0694	11.5248	13.7821	12.903	12.6473
AC135026.1	2.18703	1.42425	1.21829	1.85362	3.36644	1.34104	2.05982	1.43084	0.782089	1.26544	1.2084	1.18104
Dclre1b	8.8747	7.81209	8.15359	7.99961	9.87291	8.75158	7.60164	7.74153	8.09311	7.97307	8.20865	8.27905
Zfp1	3.99399	4.0819	4.71797	4.35643	4.09557	3.52997	3.41088	3.73864	5.09619	4.44944	4.58411	5.12037
AABR07054361.1	22.3101	21.8773	21.3776	20.8797	27.2394	18.8111	22.8133	16.1681	26.6507	19.3195	23.628	21.1853
Cyr61	265.971	272.149	201.355	274.746	258.933	264.234	268.802	286.382	261.261	209.597	197.28	197.187
Cpne1	8.97973	10.6705	18.2171	3.44145	11.2439	12.2539	6.31685	8.94632	16.7483	24.0332	17.437	13.1812
LOC691716	8.95968	12.1601	11.4709	7.74548	9.81752	9.31604	10.8784	13.3694	12.2324	10.6672	12.5182	11.2272
Lmln	4.50001	2.80901	3.58273	4.63704	4.2236	4.6394	2.88365	3.09378	2.44958	3.46804	3.50956	3.77059
Hsd17b8	19.7975	26.2494	21.8724	20.1761	20.6387	18.5778	24.8822	27.7218	26.1441	21.4685	20.8162	23.3326
Orc3	6.35989	6.58958	5.11134	6.01348	6.44208	6.62412	6.68243	6.5386	6.54772	4.96611	4.83078	5.53714
Cnksr2	3.08161	2.05622	2.02596	2.92891	2.90275	3.41316	2.27287	2.11299	1.7828	1.93144	1.98331	2.16314
Mtrr	14.9117	17.4035	17.2167	13.7434	16.2168	14.7751	16.6434	17.9595	17.6075	16.8079	17.4065	17.4359
Ccm2	31.266	42.6114	53.3799	32.2846	29.3487	32.1649	40.2273	43.3105	44.2964	55.1846	55.4926	49.4626
Itm2c	123.422	149.979	142.053	127.766	120.737	121.764	142.795	154.046	153.095	144.793	147.285	134.081
RT1-N2	2.45177	2.19852	4.17863	2.29969	2.72637	2.32926	2.59495	1.6108	2.38981	4.01939	3.67303	4.84347
Kctd11	1.69332	2.50753	2.49058	1.97574	1.24808	1.85614	2.35109	2.88812	2.28338	2.32621	2.77016	2.37539
Abhd17a	52.66	80.4882	106.998	56.693	47.9014	53.3857	79.2218	75.2526	86.9903	119.08	106.887	95.026
Eif5a	601.31	775.443	820.739	613.167	606.674	584.089	736.844	794.664	794.822	821.009	849.523	791.686
Cx3cl1	2.70003	1.15564	0.131831	2.91291	2.35723	2.82995	1.55853	0.874426	1.03395	0.12626	0.180854	0.0883795
Dennd2a	5.69104	4.67578	6.38453	5.8136	5.61892	5.64059	5.13663	4.62646	4.26425	7.02573	6.13336	5.99449
Fam167a	18.877	15.0933	12.2787	19.33	18.5181	18.783	15.8815	15.6603	13.7382	12.3902	11.7098	12.7362
Npc2	246.715	334.732	328.997	240.208	260.686	239.25	313.614	333.794	356.789	321.81	342.92	322.262
Tmtc2	1.19194	0.815611	0.851898	1.21062	1.18907	1.17614	0.918212	0.823245	0.705377	0.531302	0.834314	1.19008
Sema4a	0.999194	1.0238	1.60812	0.900156	0.85077	1.24666	1.15907	0.827196	1.08514	1.88746	1.60957	1.32733
Tcf7l1	6.94225	5.55943	6.55264	7.09864	6.52138	7.20673	5.71963	5.407	5.55166	7.26543	6.29712	6.09537
Arih2	15.6539	15.3451	12.9419	15.2389	15.8192	15.9036	15.5423	15.7182	14.7748	12.7823	13.3199	12.7234
Hells	1.79838	0.736518	1.61343	2.0219	2.1495	1.22375	0.745895	0.444112	1.01955	1.00157	1.48528	2.35343
Dnal1	9.45622	7.60295	6.43298	8.93646	10.2033	9.22886	8.10239	7.63366	7.0728	6.17555	6.63683	6.48656
Gsk3b	57.2057	30.1295	33.1906	58.8785	51.1311	61.6074	34.73	28.2487	27.4097	35.1052	31.2768	33.1897
AABR07049880.1	2.63207	1.81162	1.45145	1.41135	2.88362	3.60125	1.29021	2.83535	1.3093	1.36188	0.644055	2.34842
Zfp717	5.68549	4.9174	4.51713	5.19932	6.18958	5.66757	5.15139	4.65379	4.94703	5.0501	3.89173	4.60958
Tigar	13.7385	14.8897	16.3283	12.7357	14.7002	13.7796	14.2682	15.8142	14.5867	15.5159	16.1938	17.2752
Ccnd1	154.428	137.677	194.355	153.727	154.51	155.046	140.76	134.557	137.714	200.097	189.427	193.542
Sardh	22.1232	18.7492	17.4999	21.5487	22.1403	22.6805	19.966	18.049	18.2326	18.0149	17.5078	16.977
Plod1	52.9642	58.1855	58.3548	55.7443	49.475	53.6733	58.0228	55.6134	60.9202	61.234	57.3584	56.4721
Ppie	40.1302	52.177	42.2348	39.3795	41.1897	39.8215	47.6169	55.8027	53.1114	38.5088	45.5211	42.6745
Ogfod2	4.78825	5.07637	4.95031	5.23585	4.20724	4.92166	4.88346	4.78309	5.56258	4.65019	5.3287	4.87205
Zbtb10	6.07621	2.96032	2.55182	5.95806	5.8006	6.46997	3.56247	3.39531	1.92317	2.87835	2.42472	2.35239
LOC102555635	1.02924	0.697759	0.822302	1.10287	1.04753	0.937302	0.821736	0.684975	0.586567	0.797629	0.809883	0.859393
42987	151.048	139.391	136.769	155.911	140.09	157.142	147.002	137.259	133.912	142.282	132.655	135.371
Nid2	88.712	70.0264	77.1744	92.967	81.1153	92.0538	73.8512	68.9785	67.2496	82.6633	73.5124	75.3475
Zfp280c	8.82841	6.31816	4.41058	8.65037	9.68581	8.14905	6.54195	6.2058	6.20675	4.16011	4.26531	4.80631
Cmtr2	6.35272	6.82415	5.73084	6.93589	6.10077	6.0215	6.41243	7.16033	6.89971	5.75517	5.29357	6.14379
Clec2d	21.1797	21.6334	21.0866	20.002	21.9559	21.5812	20.6437	21.4806	22.7757	18.7896	21.6801	22.7901
Scp2	20.221	29.0176	36.0484	19.236	23.0068	18.4202	26.3117	29.4855	31.2556	34.9125	36.5109	36.7218
LOC100911252	30.9732	71.4982	95.7894	31.5452	20.802	40.5726	70.6497	105.518	38.3271	90.0301	109.907	87.4311
Ccdc152	1.26771	2.24713	1.34633	0.955126	1.51782	1.33019	1.70262	2.68799	2.35079	0.808271	1.58	1.65072
Slc41a2	20.478	14.9886	10.6506	21.0289	19.3727	21.0326	16.4859	14.9556	13.5244	10.577	10.716	10.6588
Asl	25.2903	30.6483	29.5662	25.1457	26.168	24.557	29.876	32.471	29.5978	27.945	30.5683	30.1852
Hsd3b7	19.5614	26.1002	31.3955	20.3324	19.1216	19.2303	23.7791	26.5179	28.0036	32.3057	32.1045	29.7763
LOC100910678	19.7901	48.2682	28.2277	19.3836	30.0094	9.97734	38.7246	73.5451	32.5349	43.0249	24.6513	17.0069
Hils1	1.06691	0.188239	0.251476	1.32169	0.776591	1.10245	0.201588	0.210048	0.153081	0.123845	0.283829	0.346754
Taf15	14.1505	9.79516	8.86064	13.6347	13.2763	15.5404	11.5573	10.0007	7.82752	7.85027	9.26557	9.46608
Fam149b1	6.88293	7.4092	8.80193	6.69879	7.46795	6.48204	6.77195	7.59476	7.8609	8.81287	8.84323	8.74971
Cxcl2	4.23666	3.16239	0.306625	4.73977	3.98912	3.98109	3.64695	3.27945	2.56076	0.138112	0.369283	0.412482
Scnm1	7.28471	9.84939	8.76867	7.46192	7.31804	7.07418	9.23545	10.3219	9.99084	7.89253	8.93515	9.47834
Slc39a3	9.22277	10.9392	12.8639	10.149	8.28983	9.22952	10.5348	10.8263	11.4566	13.5965	13.1235	11.8718
Xpa	3.31691	4.47988	5.06794	3.49962	3.27137	3.17974	4.18123	4.49573	4.76269	4.09901	5.87136	5.23345
Rnf214	11.9866	9.54855	6.27225	11.454	12.4396	12.0664	10.4509	9.30427	8.8905	6.31885	6.26297	6.23494
Ptrf	96.7805	113.535	258.361	102.107	96.5991	91.6353	112.79	115.626	112.188	278.517	256.252	240.313
Trappc13	32.622	39.8676	33.5017	32.278	34.4054	31.1825	41.4938	37.7667	40.3423	31.1667	33.6725	35.6658
Xpo6	83.9745	62.6708	59.5613	89.073	77.7039	85.1467	64.471	62.2226	61.3186	60.9435	55.4048	62.3356
Adat2	7.12634	7.17303	6.88896	7.64985	7.64128	6.0879	6.51731	7.57814	7.42364	6.96325	6.78237	6.92125
Ddx26b	2.80949	2.04952	2.11179	2.58315	2.80904	3.03629	2.398	1.86679	1.88378	2.10819	2.00832	2.21887
Mrpl4	23.7904	34.3062	40.246	24.4698	22.077	24.8245	31.178	35.2943	36.4463	42.2164	42.5768	35.9448
Slc39a7	107.843	115.806	117.972	109.606	105.398	108.525	116.196	115.34	115.882	116.909	117.815	119.191
AABR07000222.1	4.13943	5.28531	4.82772	3.86583	4.41314	4.1393	5.34598	5.07297	5.43698	2.72712	5.74603	6.01003
Fbxo42	19.8243	12.3172	10.1402	21.0013	18.7731	19.6984	13.4227	12.2794	11.2496	9.87268	9.97382	10.5741
Tmem260	7.31106	4.28687	3.76692	7.33022	6.88589	7.71708	5.10793	4.29251	3.46015	3.68127	3.63618	3.98332
MGC95210	2.56744	2.76054	2.79292	2.53419	2.54346	2.62468	2.75022	2.64256	2.88882	2.67096	2.86939	2.83841
Kiss1r	1.00223	0.400088	0.384799	0.921395	1.33871	0.746596	0.437999	0.580846	0.181421	0.36693	0.294328	0.493138
Tcf19	34.1789	52.9427	67.8214	33.1262	31.2896	38.1208	49.529	51.2079	58.0911	69.0222	67.8906	66.5513
Gli2	3.69191	1.91416	2.43887	4.2049	3.25267	3.61816	2.20413	1.92846	1.60988	2.74437	2.14983	2.42241
Bag1	50.3731	66.404	73.3297	49.5995	52.482	49.0378	62.9315	69.0281	67.2525	72.1415	77.9117	69.9358
Amdhd2	18.774	28.986	34.0209	20.5003	16.9338	18.8879	25.5406	28.0151	33.4024	37.3158	33.6936	31.0533
Rock1	20.7709	14.1264	14.0982	20.2042	21.431	20.6775	15.8662	13.6632	12.8498	13.6733	12.5007	16.1207
Rbm14	22.8704	26.4156	38.3371	24.46	21.933	22.2183	26.6044	27.1685	25.474	41.1987	36.4032	37.4094
Shisa2	4.40252	5.8289	9.74464	4.9752	3.52039	4.71196	5.97541	6.16797	5.34332	11.3731	9.90709	7.95371
Jade1	9.79787	7.58579	11.5075	10.0304	9.97382	9.3894	8.11027	7.76598	6.88112	11.8749	10.1073	12.5403
Supt3h	8.25355	8.77705	7.20738	8.28947	8.84474	7.62644	9.19455	8.77166	8.36495	6.98742	6.80906	7.82566
Camk2a	8.74343	8.99254	9.38313	8.92448	8.18088	9.12494	8.88323	9.14173	8.95265	9.93779	9.49627	8.71533
Rps3	1284.65	1863.44	1902.09	1289.52	1307.44	1257	1743.03	1895.36	1951.94	1810.78	2026.89	1868.61
Rpl10	978.507	1291.04	1192.82	943.794	1068.2	923.526	1213.01	1321.25	1338.87	1129.23	1239.66	1209.57
Slc35a2	12.3444	13.3737	13.1492	13.0044	11.9211	12.1079	14.0963	12.7962	13.2285	13.2606	13.8704	12.3165
Mtrf1l	8.57274	10.3705	9.28783	7.85957	9.02491	8.83375	11.5262	10.0006	9.58475	8.48112	9.02441	10.3579
Lzts3	7.34092	5.76642	6.6002	7.84478	6.13172	8.04625	6.30819	5.32093	5.67014	7.11809	6.57066	6.11187
Lrrc58	59.7326	29.8835	32.5054	59.7139	57.4526	62.0315	39.515	27.719	22.4165	34.8726	27.7221	34.9216
Tapbpl	11.4015	11.555	13.5779	10.4149	11.2774	12.5122	11.1313	11.5984	11.9354	14.6538	12.8039	13.276
Ufd1l	47.7655	61.6298	57.324	44.9263	50.4352	47.9351	57.5288	60.0343	67.3262	58.0217	57.17	56.7802
Extl3	28.5133	12.5288	16.6101	29.6385	25.4386	30.4627	13.7894	13.5239	10.2731	18.6625	15.2455	15.9222
Senp3	30.2289	36.6924	40.0635	30.9411	29.9501	29.7955	36.1739	36.0745	37.8288	39.9021	40.2602	40.0283
Mybl1	13.7536	10.0353	13.1321	12.9434	14.5137	13.8038	11.4238	9.5697	9.11242	13.2756	11.0968	15.0238
AABR07002260.1	2.79547	2.20561	3.68546	1.31838	2.39437	4.67367	0.569737	4.74916	1.29793	2.10009	6.01628	2.94003
Fh	57.1417	77.4583	80.0835	57.6689	58.4304	55.3259	73.7018	78.4121	80.2609	77.1534	82.8874	80.2096
Nek1	4.78786	3.7769	3.43747	4.81372	4.5705	4.97936	4.02139	3.33367	3.97563	3.69412	2.93782	3.68049
Cmpk1	31.1182	37.946	42.8284	28.7571	35.6723	28.9251	39.1763	36.9027	37.759	41.0474	43.036	44.4017
Cnep1r1	20.9906	24.3452	24.3383	19.7232	21.9399	21.3087	24.1022	24.1762	24.7572	24.6978	25.2013	23.1157
Chd2	17.5307	7.00977	6.89318	16.9864	17.9876	17.6183	8.25343	6.63366	6.14223	7.22398	6.18827	7.26729
Camk1d	1.97656	1.09702	0.89945	1.89885	2.07929	1.95155	1.23088	1.3454	0.714771	0.889627	0.675374	1.13335
Cfdp1	93.8869	108.509	91.2681	86.9239	100.331	94.4063	109.788	112.077	103.662	84.3156	94.786	94.7029
Atp6v1d	123.658	166.98	178.256	116.362	132.146	122.466	156.568	168.529	175.843	172.313	189.675	172.78
Kif7	5.16579	3.74711	4.59443	5.47916	4.64005	5.37815	4.09712	3.65919	3.48502	4.90333	4.73382	4.14613
Saysd1	6.18632	9.66637	9.24359	6.37216	5.28756	6.89923	9.02083	10.7846	9.1937	8.40035	9.72631	9.60409
Hnrnpul2	147.06	115.861	119.921	146.345	146.287	148.547	121.412	117.374	108.797	115.902	119.638	124.223
Abcc6	1.13428	0.809963	0.697321	1.21245	0.984074	1.20631	0.955185	0.72471	0.749993	0.777669	0.558185	0.756109
Adcy6	29.337	14.5959	14.2684	30.0622	26.6591	31.2899	16.5345	14.2559	12.9974	14.9521	13.92	13.933
Tmco6	6.13976	7.87014	10.512	5.7187	6.56761	6.13297	7.44308	7.75542	8.41191	11.0654	10.8685	9.60218
Anp32a	48.3543	62.4527	69.5042	43.6726	54.3199	47.0705	57.3659	63.4755	66.5166	62.2121	69.8756	76.4249
Ssr4	96.0668	143.96	146.594	97.6015	99.5444	91.0545	133.669	145.453	152.757	140.91	153.821	145.053
Rpl21	692.09	966.185	957.78	532.786	721.227	822.256	1106.92	897.811	893.825	975.086	954.844	943.41
Manbal	43.9669	59.4081	51.833	44.3416	47.7469	39.8122	56.7201	60.3885	61.1156	49.3976	53.942	52.1593
Timm8a1	38.7258	58.2148	32.3519	39.5151	39.6973	36.965	47.0878	44.453	83.1036	30.2177	34.9862	31.852
Gns	17.6368	14.7749	19.5815	30.1928	10.792	11.9255	14.3778	18.7904	11.1564	24.2738	12.1	22.3709
Ccdc106	12.4877	9.6222	8.15755	13.547	11.3638	12.5521	10.081	8.91749	9.86812	8.12857	8.64928	7.6948
Ndufs5	7.67787	11.6186	11.6972	6.56314	8.06327	8.4072	11.345	10.7781	12.7327	9.99341	13.3895	11.7088
Chmp3	63.234	79.7175	83.0423	62.8532	68.5172	58.3314	76.297	79.2318	83.6236	82.2928	85.7765	81.0576
Fcho2	7.40622	5.61059	6.63396	6.98019	7.70773	7.53076	6.22396	5.50184	5.10597	6.43948	6.18085	7.28155
Acly	31.0871	32.3256	41.9443	31.0035	29.2927	32.9651	33.2025	30.2843	33.4899	43.4601	41.3783	40.9946
Adhfe1	0.692631	0.897785	0.949213	0.471806	0.714056	0.89203	0.543708	1.1897	0.959944	0.977021	0.832506	1.03811
Ndufb9	250.3	344.084	281.592	249.263	266.552	235.085	319.582	351.937	360.732	269.684	297.787	277.305
RGD1309540	13.1095	16.2649	15.8283	12.748	13.1888	13.3916	16.2713	16.2432	16.2804	14.6799	16.8218	15.9833
Prkar2b	8.16891	9.44578	15.2136	7.84829	8.15382	8.50463	9.09373	9.29016	9.95346	15.6682	14.0757	15.897
Plat	39.6825	42.9813	32.2148	40.3667	37.0543	41.6265	44.1167	43.8387	40.9886	30.5975	32.192	33.855
Mipol1	2.33923	2.96405	2.53196	2.18391	2.62179	2.212	2.59138	3.16682	3.13396	2.65334	2.46617	2.47637
Marcks	73.215	76.3592	62.8735	75.7648	72.246	71.6343	81.1273	76.1479	71.8025	64.0868	63.0065	61.5271
AABR07011675.1	0	0.761408	0.44993	0	0	0	0.327555	1.0239	0.932766	0.150924	0.69178	0.507088
Cryz	10.0905	11.9919	11.479	10.1372	9.76765	10.3666	12.0295	11.9766	11.9695	11.7604	11.4534	11.2231
Spcs3	30.9676	29.6564	32.4721	28.6517	33.5596	30.6916	31.4561	28.2524	29.2607	30.6483	30.486	36.2822
Lrsam1	6.96026	5.59385	5.55976	7.13986	6.50924	7.23169	5.33839	5.61344	5.82973	6.07028	5.32689	5.2821
Pycr1	53.2657	59.2913	23.5422	55.7278	47.3241	56.7453	62.2388	56.3375	59.2976	21.1284	25.747	23.7513
Rap1a	31.1848	33.7187	27.6819	29.3805	33.9865	30.1873	35.0706	32.7045	33.3809	25.1925	27.4189	30.4341
Ncor2	51.3023	21.332	25.4557	56.4472	42.574	54.8859	23.5848	20.746	19.6654	27.902	24.4484	24.0166
Psmc1	160.548	212.231	210.906	161.974	160.784	158.885	204.499	213.392	218.802	207.407	215.35	209.96
Gpr108	16.2553	18.5126	19.3443	16.83	14.326	17.6098	18.948	16.7645	19.8252	20.235	21.558	16.2397
Rn60_7_1214.2	0.43476	0.861686	0.550455	0.5549	0	0.749382	0.159866	1.3326	1.09259	0.14732	0.844074	0.659971
Sfrp4	4.136	5.11204	2.39008	3.72175	4.38757	4.29868	5.39879	4.88053	5.05679	1.61213	2.8207	2.73742
Kbtbd4	5.22329	5.6505	9.03514	5.14192	5.24442	5.28352	5.57129	4.63065	6.74957	9.76358	8.46765	8.87418
Ppp3r1	85.8225	83.4618	75.148	79.8919	91.5493	86.0264	87.0394	82.266	81.0798	71.4623	72.0974	81.8843
Txnrd3	1.91218	1.9887	1.57816	1.77865	1.99874	1.95916	2.1522	1.82205	1.99184	1.50518	1.60304	1.62625
Ogdh	18.556	14.267	17.58	19.7362	17.4794	18.4523	16.3614	13.689	12.7505	18.8392	16.0285	17.8725
Mgea5	60.1924	42.0522	30.8569	57.8565	61.8756	60.8453	46.5448	42.5505	37.0614	28.8887	28.5731	35.1087
Lsg1	13.9283	12.8382	15.209	13.367	13.9897	14.4281	13.3888	11.9104	13.2154	15.0898	14.3192	16.218
Lamc1	378.782	190.666	186.616	393.056	353.122	390.168	219.396	188.45	164.152	199.771	170.65	189.425
Tex2	14.3198	11.4807	11.2787	15.1426	13.968	13.8488	12.1563	11.4507	10.8352	11.2716	11.0284	11.5362
Rpl11	139.598	187.51	216.303	129.779	159.164	129.852	167.312	191.864	203.355	196.482	225.014	227.414
Gfod2	5.43393	5.38656	6.12094	5.33805	5.6185	5.34526	5.53116	5.46282	5.16569	6.32905	5.73004	6.30372
Ccdc22	14.8721	17.6933	16.5003	16.0334	13.6619	14.9209	17.0252	17.5876	18.467	16.3803	17.0979	16.0226
G3bp1	52.3298	55.6394	49.3462	50.9979	53.4752	52.5162	54.7329	55.9049	56.2803	48.4402	49.567	50.0314
AC110709.1	25.8835	27.9271	25.3408	25.6241	38.4989	13.5274	24.4287	27.5517	31.801	25.6037	24.237	26.1817
Ugt1a2	14.8764	18.6399	36.9285	14.9983	15.1604	14.4704	18.3564	19.3485	18.2147	38.5617	35.9451	36.2787
Stk4	17.0984	10.4593	10.0591	17.621	16.4746	17.1995	12.3621	10.2662	8.7497	10.7784	9.44172	9.9573
Podnl1	14.943	18.4928	20.1482	15.4974	14.026	15.3056	17.4216	17.7817	20.2752	20.6881	20.6053	19.1514
Akap1	44.2982	35.1969	26.0773	43.8082	43.696	45.3905	38.1325	34.7284	32.7298	27.5471	25.7298	24.9549
Spg11	10.012	7.33594	6.3635	9.9694	10.002	10.0645	8.22842	6.8825	6.89689	6.18445	6.11807	6.78798
Drosha	17.859	15.2438	16.5374	19.4372	16.9469	17.193	15.8789	15.6606	14.1918	17.1008	15.5682	16.9433
Wfdc2	5.75416	6.90073	8.69871	4.77426	5.90348	6.58473	6.05789	7.04394	7.60036	9.95132	8.71472	7.43008
Atg7	7.59938	7.56552	7.74233	7.65339	7.60021	7.54455	7.44609	7.35313	7.89734	8.0189	8.18039	7.02772
AABR07028795.1	1.3503	10.1509	0.572013	1.37697	1.00031	1.67362	16.4236	0.744036	13.2851	0.219342	1.00539	0.491311
Ikzf2	1.33527	0.686443	0.682303	1.37001	1.20853	1.42728	0.744293	0.775527	0.539508	0.779407	0.464428	0.803075
AC135400.1	43.3797	67.2473	55.4851	44.4185	42.7553	42.9652	62.1932	62.803	76.7456	56.7814	57.7692	51.9047
AABR07024908.1	4.55137	6.6061	4.88233	4.05715	5.86121	3.73576	4.62233	4.48414	10.7118	5.14084	5.72262	3.78354
Lpcat3	18.9497	20.7696	22.4874	18.4947	19.16	19.1943	20.9381	19.4122	21.9585	23.1848	22.3775	21.8999
Sqstm1	835.739	975.305	587.251	853.084	811.992	842.141	989.738	963.529	972.648	535.466	646.788	579.499
Tmem120a	32.4951	42.7942	42.177	31.5199	34.4842	31.4813	40.3645	44.355	43.6632	41.8937	42.5875	42.0498
Tomm40l	10.1323	12.6536	13.7245	11.5751	9.39284	9.42907	13.1121	13.3075	11.5411	13.613	14.1158	13.4447
C1qtnf3	10.6984	11.7939	10.5488	9.52048	11.7224	10.8524	11.6873	11.3349	12.3594	9.94752	11.1339	10.5651
Ywhaz	698.257	760.808	735.362	687.957	723.594	683.22	773.214	755.349	753.861	713.177	741.9	751.008
L3hypdh	1.50691	2.25233	3.45565	1.61909	1.50088	1.40076	2.09906	2.39979	2.25814	3.14327	4.09447	3.1292
Sclt1	6.46463	6.26741	5.71677	6.28909	6.73482	6.36997	6.56177	6.29557	5.94489	5.08887	5.57983	6.48162
Nog	3.68219	3.45885	2.27597	4.14868	3.69818	3.19972	3.88177	3.08491	3.40987	2.15233	2.57059	2.10497
Fgfr2	20.6832	15.2724	14.4259	21.5966	19.9257	20.5274	16.3791	14.9955	14.4427	15.9542	12.6558	14.6677
Clasrp	10.6005	9.45409	11.4357	11.421	9.66108	10.7194	9.46087	9.27949	9.62191	12.01	11.1628	11.1342
Slc35e2b	4.07725	1.89167	2.7803	4.38728	4.05427	3.79021	2.25285	1.71987	1.70229	3.24766	2.28473	2.80852
Ruvbl2	34.7263	49.4901	44.2997	36.8522	32.3127	35.0139	47.9179	51.8214	48.731	42.8006	46.3007	43.7978
Taf6	40.5895	44.3567	45.7288	41.1809	39.6266	40.9609	43.6272	43.8583	45.5846	47.3714	45.5018	44.3131
Pon2	22.847	28.6274	39.9754	22.1728	25.8414	20.5269	26.2741	29.8886	29.7194	39.8191	39.6999	40.4072
Fbxo34	4.82814	4.50786	5.0711	4.45101	4.7529	5.2805	4.79094	4.47238	4.26026	5.58021	4.92746	4.70561
Tars2	18.2177	21.5093	18.3942	18.3577	18.5807	17.7147	20.1628	21.5537	22.8114	18.0985	20.4272	16.6568
Dnajb12	22.6812	20.9581	18.7989	22.7027	22.6205	22.7204	20.9721	22.1147	19.7875	18.3474	18.8573	19.1921
Uxt	40.5354	53.9844	53.8744	33.8735	46.7289	41.0037	47.4347	56.653	57.8656	52.4542	55.4758	53.6933
Naa35	20.4356	22.5415	24.1258	20.085	20.0529	21.1688	21.5403	21.7813	24.3028	23.0742	24.2816	25.0216
Ssx1	0.765	0.0839121	0.146989	1.06834	1.0914	0.13526	0	0.120264	0.131472	0.319087	0.121881	0
Zdhhc13	12.4956	12.3064	9.35312	11.0282	12.5781	13.8806	12.2005	12.5006	12.218	8.9944	8.99158	10.0734
Eef1akmt1	10.2454	14.5647	15.7601	10.9546	9.53947	10.242	12.3328	14.2163	17.145	14.3179	17.2274	15.7349
Tnk1	1.00639	0.661633	0.735479	1.23626	0.958329	0.824593	0.677585	0.624555	0.682758	1.00866	0.632953	0.564829
Actr8	17.1835	20.3918	22.6765	16.8334	18.2171	16.4999	19.2684	19.751	22.1559	22.1291	23.4307	22.4696
Pak2	3.21426	5.15411	8.04289	6.68856	1.26058	1.69364	12.4617	2.13096	0.869695	4.72413	10.5677	8.83685
Snx15	13.0205	16.417	16.4257	12.9185	12.754	13.389	16.6508	15.9629	16.6372	17.3779	16.6574	15.2418
Glrx5	23.6276	33.3801	32.361	24.3934	23.8267	22.6628	31.3756	34.8994	33.8653	31.5541	34.9476	30.5812
Pgpep1	18.9578	13.1554	13.7984	20.1114	17.8926	18.8695	13.861	13.6088	11.9964	14.6611	13.4199	13.3143
Selt	105.859	109.5	103.535	100.592	110.582	106.403	114.958	106.513	107.03	97.6892	106.491	106.425
Hps5	10.2351	8.33439	6.3503	10.1614	10.4041	10.1399	8.83118	8.2207	7.95128	6.28308	5.96558	6.80226
Camk2g	0.865159	0.517705	0.641691	0.582123	1.57115	0.442208	0.517105	0.669865	0.366145	0.656825	0.590323	0.677925
Fancg	2.06816	2.34788	5.17324	1.98602	2.37454	1.84393	2.03121	2.86168	2.15074	5.66811	4.77317	5.07846
Tbcc	11.7346	16.3877	22.9559	11.9739	12.1897	11.0402	15.454	14.3617	19.3475	24.4622	25.6302	18.7754
Acot3	20.0031	22.2415	23.468	20.0782	19.4974	20.4337	22.3355	22.4941	21.8948	24.2169	22.6212	23.5658
Nelfcd	14.7186	18.8602	26.1589	13.6398	14.7988	15.7171	17.7293	18.3776	20.4738	27.7094	25.7382	25.0291
AABR07055527.1	1.18904	1.73454	1.47556	0.832847	1.89071	0.843558	1.36767	1.95009	1.88584	1.72467	1.21619	1.48582
Mcfd2	78.5073	89.5878	85.1667	77.5388	78.6525	79.3304	93.6491	84.7131	90.4013	81.9262	84.3182	89.2557
Ubxn4	86.1515	90.6921	70.5253	82.0904	87.0836	89.2807	92.1795	90.2912	89.6055	67.6383	73.2553	70.6824
Mlycd	6.8008	8.46114	8.18493	7.74925	6.27021	6.38296	8.57406	8.20068	8.60869	8.54955	8.39351	7.61174
AC121639.1	0.683419	0.526866	0.774678	0.843045	0.637954	0.569258	0.485762	0.126537	0.9683	0.671457	1.0259	0.626673
AABR07014114.1	2.08921	1.79265	1.49507	2.58183	2.05142	1.63439	1.6736	1.16256	2.54179	1.28521	1.47273	1.72727
RGD1561551	0.674697	1.07364	2.16309	1.16406	0.406558	0.453473	0.696528	1.29024	1.23416	2.28218	2.37	1.83709
Synpo2	8.67834	6.81204	14.3141	8.48696	7.80175	9.7463	7.49025	5.98799	6.95789	15.697	13.0507	14.1947
AABR07043288.1	64.5105	73.0614	74.1227	66.1943	65.0806	62.2566	78.9349	72.3866	67.8627	71.7488	64.048	86.5715
Acadm	13.7758	17.6459	23.122	13.1669	14.9528	13.2077	17.1936	17.3151	18.4289	23.223	23.0208	23.1222
LOC102554790	0.376496	1.01367	0.357182	0.233276	0.423662	0.472551	1.91539	0.551462	0.574145	0.441265	0.266132	0.364149
Ccne1	12.2458	17.2637	25.4389	11.638	12.9582	12.141	15.65	16.5352	19.6059	27.4038	25.2086	23.7044
Tacc3	33.1836	41.0982	65.5943	32.4541	33.8567	33.2401	40.6025	41.2636	41.4286	68.0863	62.6823	66.0142
Trim3	32.4401	33.6535	31.8383	33.5154	29.2061	34.5989	34.3117	33.5473	33.1014	33.5683	32.5483	29.3983
Plekha1	39.9883	31.8858	23.5597	38.7544	40.0353	41.1753	34.243	31.3741	30.0402	22.6954	22.63	25.3538
Slc6a6	78.3211	38.1452	42.9061	80.6488	77.3532	76.9613	41.8856	40.6326	31.9175	44.6666	40.7768	43.2749
Scfd2	3.69074	4.43566	4.91776	3.58249	3.8074	3.68232	4.61011	4.51679	4.18007	5.03032	4.96504	4.75794
Oxct1	49.6412	53.5625	51.4158	47.2495	51.7067	49.9674	53.8929	54.1609	52.6336	49.1446	50.5768	54.5258
Dag1	79.2764	57.9605	83.7035	83.3117	76.3693	78.1482	60.9728	57.5896	55.3192	92.4875	76.8549	81.768
MGC105649	1.89924	2.54334	3.14226	1.56121	1.95543	2.18108	2.41953	2.6665	2.544	3.30157	3.29196	2.83326
Zfp35	7.30083	7.90093	6.20032	6.60179	7.60427	7.69643	8.1185	7.36188	8.22242	5.78744	6.47013	6.3434
Casq2	208.947	249.992	206.778	205.517	218.774	202.552	239.463	252.292	258.219	205.058	206.556	208.72
Osmr	21.875	17.8026	13.2344	21.8557	21.502	22.2671	19.0938	17.8862	16.4279	12.3167	13.0567	14.3299
Insig2	15.9804	14.9899	17.6598	15.4441	17.4878	15.0094	15.6721	13.9084	15.3892	17.9779	18.6037	16.3977
Kctd6	3.15536	3.0598	2.86904	2.91641	3.55527	2.99439	3.52201	3.02219	2.6352	3.05467	2.84406	2.70839
Ccng2	5.28212	5.21967	9.89773	5.16574	4.50869	6.17194	5.13662	5.23926	5.28313	9.94631	9.68107	10.0658
Ccdc53	51.8821	66.2366	57.5999	50.0869	56.1042	49.4552	58.2731	67.7411	72.6956	52.4097	61.4254	58.9645
Tpst2	100.341	123.987	112.511	106.767	94.7902	99.4671	119.977	122.772	129.211	112.712	117.192	107.629
Gla	17.3024	20.3406	22.8955	17.3185	17.1966	17.3921	19.6327	19.2194	22.1697	23.2107	23.463	22.0127
G6b	0.581995	0.12749	0.0767035	1.05321	0.159398	0.533377	0.303429	0.0790406	0	0.0699038	0.160207	0
LOC100366030	4.43363	6.02416	5.72589	3.98225	5.93052	3.38811	5.64464	6.31187	6.11597	4.69415	5.37908	7.10444
Polr1d	92.2756	127.781	136.565	88.0538	100.512	88.2614	126.56	126.173	130.61	129.926	142.752	137.018
Arhgap10	31.9014	30.4596	23.9312	32.2363	31.6801	31.7879	30.3984	31.2478	29.7325	23.4696	24.129	24.1949
Dab2ip	14.8086	7.43837	9.29418	15.9936	12.9685	15.4635	8.73342	7.32432	6.25736	10.3932	8.45276	9.0366
Xpo1	60.3433	60.4359	68.2466	57.7065	63.9865	59.3369	59.8386	62.5408	58.9282	65.0217	66.4798	73.2383
Ninl	4.49158	2.57601	4.45824	4.60802	4.18441	4.68229	2.51	2.54862	2.66942	4.90924	3.79995	4.66552
Etv5	17.1359	13.1596	6.61218	17.236	16.6334	17.5382	13.8526	13.2598	12.3665	6.38271	6.61744	6.83638
Metap1d	2.02823	2.47802	2.37249	2.17857	1.85574	2.05037	2.06623	2.48282	2.88502	2.48757	2.44582	2.18407
Tmod1	2.14294	2.11845	1.655	1.83108	2.37219	2.22556	2.25785	2.19869	1.89883	1.55562	1.49293	1.91646
Fbxw4	17.1771	20.4167	17.7317	18.0621	16.3141	17.155	21.5277	17.5107	22.2116	19.3773	17.2475	16.5703
Klhl8	4.58479	5.00997	5.22301	4.65961	4.55674	4.53801	4.78241	5.52781	4.71968	4.99587	5.39768	5.27547
Fam102b	10.2966	7.42502	14.815	10.3828	9.42835	11.0787	8.54197	6.90033	6.83276	16.4507	13.6315	14.3629
Eif2ak4	2.79121	2.23568	3.27011	2.89938	2.67045	2.80382	2.47013	2.15726	2.07965	3.59034	3.01792	3.20206
Jade3	5.69905	4.58592	3.819	5.09796	6.03719	5.962	4.38345	4.89871	4.47562	3.70454	3.86134	3.89111
Coro2b	13.2835	10.9097	10.9087	13.5349	12.156	14.1597	10.8008	10.319	11.6092	11.0459	10.8639	10.8164
Sarnp	77.6173	91.4156	72.9937	69.8349	82.7285	80.2885	92.8774	91.8984	89.471	64.38	76.423	78.1783
Ercc4	2.97837	3.02742	4.03333	2.96994	3.2077	2.75746	2.97529	3.16094	2.94604	4.31875	3.28558	4.49566
Peg12	9.21993	9.62591	13.2352	8.82818	8.492	10.3396	10.4478	8.87185	9.55806	14.5934	13.2044	11.9078
Itgad	1.09654	0.78515	0.2084	1.08234	1.05962	1.14764	0.81853	0.837649	0.699269	0.107756	0.200652	0.316791
Tpi1	10.2539	15.8117	21.6916	8.71098	10.7937	11.2569	13.1663	14.8781	19.3908	22.352	22.2061	20.5167
Alpk1	1.15696	0.958385	1.28091	1.01652	1.23077	1.22358	1.06958	0.935351	0.870227	1.33178	1.2034	1.30756
AABR07014239.1	5.97332	6.75761	9.37593	4.74498	7.09681	6.07818	4.8248	9.67749	5.77055	9.33688	10.6992	8.0917
Tubb3	2.47452	3.57596	2.56459	2.45471	2.80223	2.16661	3.42487	3.50543	3.79758	2.59748	2.65642	2.43987
Sugt1	54.9375	70.0497	62.1652	50.9071	62.7519	51.1535	68.5368	72.502	69.1102	56.0027	66.5391	63.9538
Rundc3a	0.81243	0.649699	0.786456	1.22863	0.669409	0.539253	0.566348	0.737643	0.645107	1.17427	0.710183	0.474913
Dmpk	73.562	81.8205	70.3723	79.3235	66.0136	75.349	84.1996	75.8973	85.3646	73.6105	72.6004	64.9059
Naa30	9.67485	8.24359	7.50328	9.20323	9.8041	10.0172	9.35525	7.69436	7.68115	7.11125	7.43425	7.96434
Dgkq	6.06548	4.73207	5.35145	6.0789	5.78058	6.33695	4.97063	4.90857	4.31701	5.82085	5.28626	4.94723
Srsf9	103.439	122.288	127.913	106.288	98.2629	105.766	122.454	122.348	122.062	126.307	135.087	122.346
Ipo5	110.348	103.716	100.263	105.7	113.396	111.948	105.49	104.989	100.668	98.0177	97.4536	105.318
Rpl30	623.668	813.627	756.639	589.799	687.905	593.3	771.498	829.898	839.485	698.744	801.433	769.739
Cdc14b	6.19773	3.24554	3.75713	5.66469	6.81348	6.11502	3.84378	2.90872	2.9841	4.0566	3.46937	3.74541
Fzd7	31.7414	26.5449	34.9379	34.9151	27.4155	32.8937	29.9112	24.9331	24.7905	39.7967	32.167	32.8499
Tex40	1.91545	1.38507	1.79005	2.46362	1.69481	1.58792	1.54859	1.21018	1.39645	1.60543	1.56713	2.19758
Odf3l1	29.9183	31.7372	23.593	30.5544	29.3502	29.8503	30.8916	30.6478	33.6723	24.1539	22.3194	24.3057
Mettl18	7.59002	8.63794	8.5201	7.4307	8.02216	7.3172	7.70682	8.29047	9.91653	7.69379	8.43962	9.4269
Nacc1	55.386	41.9677	63.3015	57.2551	52.2682	56.6347	44.0827	41.1986	40.622	68.5562	61.3506	59.9978
Trove2	10.6102	6.45142	7.64435	10.9024	10.1727	10.7556	7.99655	6.86086	4.49685	7.78055	6.55753	8.59498
B2m	141.114	184.775	176.858	136.239	142.07	145.033	179.485	179.076	195.764	167.316	183.433	179.825
Slc35f5	19.6741	19.1927	23.5893	18.7306	20.0956	20.1962	20.586	18.0804	18.9118	23.3314	23.3208	24.1156
Wdr36	25.1688	26.6766	21.8042	24.0055	25.8464	25.6545	26.7074	27.7236	25.5988	20.192	21.5914	23.6291
RGD1564171	2.08601	2.91954	1.15812	1.55884	2.03483	2.66437	3.53667	2.6322	2.58975	1.00877	1.42272	1.04288
Vta1	45.3208	59.8098	60.5741	45.8183	43.1473	46.9969	55.6086	60.4311	63.3896	60.0103	61.5091	60.203
AABR07005533.1	2.10923	1.97735	2.42406	1.85179	2.88883	1.58705	2.134	1.88147	1.91657	2.04215	2.77348	2.45656
LOC100911363	16.575	22.3101	19.1896	16.4047	14.8966	18.4236	23.582	22.4282	20.9201	19.971	19.7043	17.8934
Zfr	72.2295	66.9712	49.0965	69.686	75.3057	71.6968	71.4339	66.6037	62.876	44.5684	49.0625	53.6586
Kif23	17.2284	18.2175	34.7549	15.966	17.8743	17.845	17.6732	17.9871	18.9922	36.0928	32.6499	35.5218
Tbccd1	9.02371	8.72212	8.62146	9.20747	9.01386	8.84979	9.10511	8.54097	8.52027	8.80894	8.17634	8.87912
Rbm48	2.17768	2.82203	3.3374	2.17417	2.24851	2.11037	2.32282	2.66504	3.47824	3.58356	3.16939	3.25925
Zfp260	0.599503	0.44067	0.530229	0.3386	1.1684	0.291512	0.39508	0.426906	0.500024	0.458462	0.648969	0.483257
Alyref	76.1626	99.9656	131.617	74.7279	79.5754	74.1846	90.1012	102.869	106.926	130.607	130.39	133.855
Zfp189	5.69217	5.54623	4.85961	5.37403	6.30996	5.39251	5.4225	5.33491	5.88128	4.85756	4.92757	4.79371
Pcgf2	25.6965	28.0681	23.6575	26.5169	24.0378	26.5349	28.8647	25.1522	30.1875	25.4381	24.035	21.4994
Rn60_1_1883.1	0.335207	0.472606	0.910438	0.307513	0.698109	0	0.132891	0.830809	0.454116	1.34708	0.56132	0.822916
Mocs2	30.027	40.4334	37.7702	28.829	33.5892	27.6629	37.074	42.3598	41.8663	34.5562	40.272	38.4823
Mvp	28.1616	34.3605	40.6536	29.1604	27.5824	27.7418	32.2002	34.2198	36.6615	42.7297	39.5594	39.6717
Trip13	9.03981	10.7587	18.2955	9.45008	9.09732	8.57205	10.0545	11.446	10.7756	18.2688	17.3043	19.3134
Pea15	198.146	247.959	263.214	203.991	199.305	191.142	236.28	251.354	256.244	261.497	268.455	259.69
Rps3a	802.114	1041.62	918.99	751.846	871.585	782.911	979.575	1064.41	1080.86	844.414	984.279	928.277
LOC102552920	5.12241	4.86779	4.34442	4.76365	5.77865	4.82491	3.74007	5.20694	5.65637	3.82305	4.21492	4.99529
Zfpm2	11.7731	8.94829	8.39469	12.075	11.1748	12.0694	9.55007	8.50698	8.78783	7.62714	8.35771	9.19921
Ocm2	56.1362	82.3366	116.386	55.4941	59.6602	53.2543	72.3784	87.9713	86.66	111.405	122.005	115.747
Ssbp2	55.1996	65.8531	47.7653	57.1751	55.4054	53.0184	66.9352	63.647	66.9772	46.2943	49.1306	47.871
Evc	4.95003	4.54525	7.11671	4.99731	4.48576	5.36702	4.61705	4.4099	4.6088	7.99469	6.57928	6.77617
LOC103690322	6.73936	8.35593	10.6175	6.22849	6.70546	7.28414	8.15816	7.80659	9.10303	10.5864	10.8418	10.4245
Cntrl	2.5218	1.54585	2.874	2.47466	2.3515	2.73924	1.71108	1.369	1.55748	3.18173	2.46023	2.98003
Prr14	21.1021	21.4796	19.7747	22.3727	19.3324	21.6012	21.209	22.2336	20.9962	21.0914	21.4076	16.825
Ptger1	27.5779	15.2228	13.2032	29.3072	24.9168	28.5098	17.2301	14.9948	13.4435	14.544	12.0807	12.985
Atp6v1c1	96.4828	109.454	94.4151	92.697	100.307	96.4442	110.857	108.758	108.749	90.9504	95.7899	96.5051
Gpn2	10.1225	11.2539	12.0907	10.2127	9.36307	10.7917	10.8214	11.6292	11.3112	12.162	12.5474	11.5626
Hist1h2ak	0.455708	1.25504	2.37307	0.315337	0.572698	0.479089	1.09018	1.27792	1.39701	2.13482	2.73411	2.25028
Gjb5	1.3305	2.07288	2.34222	1.44278	1.2412	1.30751	1.70642	2.11995	2.39227	2.72162	1.66332	2.6417
Tatdn3	9.79424	10.063	7.00883	9.80817	10.1101	9.46445	8.19081	10.3847	11.6134	6.17561	8.40734	6.44354
Nufip1	14.6428	19.2448	13.9061	14.5359	14.6696	14.7229	17.8797	19.6796	20.1749	12.7635	13.5916	15.3631
Gadd45b	189.082	235.716	168.002	196.997	183.995	186.254	226.704	246.991	233.453	162.216	176.141	165.648
Ptk2	33.9586	34.309	39.3291	33.2319	36.1097	32.5341	34.3366	33.9462	34.6443	40.4744	36.5163	40.9967
Kmt2a	5.93524	0.710414	0.832415	6.02336	5.42573	6.35662	0.970608	0.658096	0.502539	0.928668	0.691465	0.877114
Commd9	25.0176	35.0911	35.0636	24.2668	27.3748	23.4112	32.8306	33.7411	38.7014	32.5953	36.1413	36.4542
Atg2b	7.2657	4.05946	4.01645	7.51698	6.74442	7.5357	4.71193	3.89885	3.56761	4.38299	3.53566	4.13071
Clasp2	10.8977	9.02258	11.3616	10.5924	11.0303	11.0704	9.54038	8.6059	8.92147	11.2199	10.5033	12.3616
Cdc42se1	37.4955	38.7599	35.6157	38.0153	36.2731	38.1981	39.5083	38.842	37.9294	36.0372	35.8629	34.9472
Rab2a	146.19	172.812	174.853	138.994	148.688	150.888	173.602	174.597	170.238	175.315	168.384	180.86
Mapk14	32.8207	25.3674	26.6088	33.7125	31.1968	33.5528	26.0182	25.1359	24.9481	26.9111	26.181	26.7344
Rasa4	3.81174	3.91884	5.40447	3.54009	4.01278	3.88236	4.17807	3.27604	4.30241	5.81413	5.30324	5.09605
Aldob	0.73648	1.0726	1.33765	0.598877	0.761353	0.849211	1.03522	1.0427	1.13987	1.24016	1.34823	1.42455
Aaas	25.0331	35.7854	48.9711	25.4859	24.8508	24.7627	32.0883	36.355	38.9129	50.1268	50.22	46.5666
LOC100360940	1.44685	2.05571	2.16947	1.69416	1.23073	1.41566	1.64729	2.0597	2.46013	1.95654	2.47395	2.07792
Wdr83os	151.4	214.655	207.487	157.046	146.843	150.311	210.36	212.54	221.064	206.304	220.45	195.706
42993	252.209	343.809	326.988	245.724	262.433	248.469	332.737	345.261	353.43	315.566	344.218	321.18
LOC100911047	0.774597	10.1473	1.48126	0.550789	0.750234	1.02277	16.1063	9.09377	5.24173	2.70522	0.837822	0.900738
Raph1	12.3891	6.20621	8.64009	12.8887	12.2817	11.9969	6.64153	6.25907	5.71802	8.86206	7.80247	9.25575
Carm1	23.7124	21.036	20.4097	24.8909	21.9646	24.2817	21.682	20.7458	20.6803	21.6596	20.2051	19.3645
Slain2	18.4135	15.6189	18.6924	18.0809	18.427	18.7326	16.8234	14.7922	15.2412	18.7375	17.6234	19.7163
Trps1	7.44945	4.05906	3.94788	7.43241	7.51136	7.40458	4.71548	4.16966	3.29205	4.32383	3.03955	4.48025
Ost4	335.923	506.826	645.797	328.458	364.506	314.804	467.168	515.341	537.968	603.137	695.647	638.607
Tnfsf18	1.87127	1.47274	0.462984	1.6079	2.13606	1.86985	1.49265	1.63573	1.28983	0.284587	0.679397	0.424969
LOC497940	5.43764	7.00376	9.60323	5.79579	4.9921	5.52501	6.74045	7.13844	7.13239	9.33412	10.6183	8.85729
Arpc1b	373.424	489.313	451.655	392.26	357.203	370.81	478.359	472.261	517.318	450.81	463.69	440.467
Hn1	62.5674	89.3184	129.713	62.904	67.5699	57.2283	80.7199	93.7033	93.5319	126.197	133.905	129.036
Mrpl38	17.9188	23.2243	23.0016	19.6575	15.8239	18.2751	21.8735	23.3046	24.4947	25.1109	23.0979	20.796
Urod	22.1146	31.1954	35.7462	23.3983	21.5412	21.4042	27.6569	31.6493	34.28	35.7618	37.9833	33.4935
Casp9	6.84157	8.08134	11.1085	6.86568	6.70506	6.95397	7.50147	8.2829	8.45964	12.209	10.6012	10.5153
Pcdhb5	1.19659	1.70848	2.01261	1.46333	1.15454	0.971904	1.86604	1.77151	1.48788	2.48384	1.97049	1.5835
Cenph	23.7254	33.3923	50.1579	21.394	26.3656	23.4167	31.1873	35.1153	33.8743	49.038	48.2298	53.2059
Sec61a1	128.86	138.119	147.469	134.248	128.217	124.114	134.665	141.347	138.343	153.216	145.467	143.723
Wwox	3.23009	4.61965	5.60121	3.17763	3.14784	3.36479	4.74382	4.42259	4.69253	5.06175	6.45943	5.28246
Ptpmt1	18.376	23.6807	23.3399	19.019	17.616	18.493	21.501	23.7393	25.8017	22.9643	23.7113	23.3441
AABR07028237.1	3.74594	4.14157	2.952	3.731	3.65374	3.85308	3.98345	4.48003	3.96123	2.91334	3.07135	2.8713
E2f5	9.806	10.271	15.1625	8.8607	9.04499	11.5123	11.197	10.291	9.3249	16.0613	14.0546	15.3717
Rpap3	21.7528	24.6422	25.1944	20.396	23.0254	21.8371	24.9094	23.8085	25.2087	24.2346	25.3932	25.9554
Ccdc36	3.74179	2.79658	2.98305	3.95132	3.49022	3.78383	3.41512	2.78205	2.19257	3.11848	2.78667	3.044
Alkbh2	3.63673	5.60385	8.67053	3.30474	4.01911	3.58633	4.64146	5.31454	6.85557	8.64836	8.94076	8.42248
Yaf2	28.9995	35.6499	29.0014	27.257	30.8109	28.9307	35.3068	35.7709	35.8718	26.4336	28.1315	32.4392
Arl4d	1.35434	1.942	2.48901	1.38993	1.62858	1.0445	2.0151	1.73626	2.07463	2.57116	2.49619	2.39968
Catsperd	1.81926	1.28227	1.172	1.65296	1.92697	1.87784	1.2549	1.44837	1.14353	1.1742	1.34553	0.996261
Tspan6	42.6863	54.6671	65.0142	40.8205	46.948	40.2903	50.7541	56.0806	57.1665	63.8565	64.969	66.2169
Ism2	1.01397	1.28853	2.21265	1.09373	0.840385	1.10779	1.41796	1.28805	1.15959	2.88138	1.84287	1.91371
Naa38	48.9834	71.9269	66.7065	47.4969	55.3179	44.1355	70.5785	74.2466	70.9556	58.8615	75.8017	65.4564
Prr5l	1.03747	0.96704	1.88217	0.910839	1.14335	1.05822	0.995623	1.06153	0.843966	2.2617	1.73595	1.64886
Cdc42	468.86	571.355	570.194	442.339	498.306	465.936	558.689	582.357	573.021	534.187	591.243	585.152
Cpeb2	26.3791	11.6646	7.7904	28.247	24.3257	26.5646	14.8374	11.2919	8.86462	8.10991	7.65475	7.60654
Cggbp1	33.7635	32.065	26.1889	32.953	34.5657	33.7717	34.7467	31.6792	29.7693	24.4633	26.8729	27.2305
Orai2	9.53835	7.62974	5.36858	10.3616	9.11508	9.13832	8.00149	7.86009	7.02765	5.75579	5.4135	4.93646
Phf1	1.90148	1.9061	2.06969	1.85247	1.73094	2.12103	2.36683	1.47485	1.87661	2.33075	2.05825	1.82007
Tnfrsf26	3.33406	3.06143	1.77021	2.84165	3.53614	3.6244	3.29746	2.98562	2.9012	1.80224	1.5369	1.9715
Dnmt3a	26.4255	14.416	16.8487	27.5538	25.2558	26.4669	15.3454	15.2467	12.6559	17.9146	16.1306	16.501
Ier5l	26.3482	41.4243	40.3813	30.3899	20.3925	28.2623	42.3325	36.7516	45.1888	47.2145	40.3435	33.586
Pacs1	24.2285	18.3194	22.4933	24.6911	23.1816	24.8129	19.4477	17.9241	17.5864	24.2314	22.1431	21.1055
Cdk2ap1	130.561	177.344	168.693	145.61	114.922	131.152	175.169	174.053	182.81	162.588	179.161	164.33
Tmem141	15.3682	19.7867	15.162	14.6965	15.7982	15.6097	20.0489	19.6025	19.7086	13.8565	16.7484	14.8811
Ssc5d	7.55498	4.91475	3.35265	8.32617	6.65948	7.67929	4.99214	4.86644	4.88566	3.56828	3.13275	3.35693
Git1	44.6789	39.1715	42.009	47.136	41.0232	45.8775	41.7663	38.1526	37.5957	44.7007	40.8519	40.4743
AC135409.1	17.1749	21.9651	21.1739	17.7387	20.7418	13.0444	19.1119	21.6646	25.1189	15.6765	26.1696	21.6755
Ccdc27	1.56702	1.29811	0.995485	1.42336	1.57974	1.69797	1.3669	1.28184	1.24559	0.932122	1.01039	1.04394
Rn60_20_0058.3	0.904455	0.589189	0.346064	0.552426	0.668857	1.49208	0.477462	0.746247	0.54386	0.293326	0.252094	0.492772
Klhdc2	85.607	102.715	85.1882	79.5735	92.9498	84.2978	102.286	104.887	100.972	83.3043	86.6127	85.6475
Lime1	4.05179	3.36503	2.96838	3.8071	3.99357	4.35469	3.6025	3.48767	3.00491	3.65958	2.81567	2.42988
LOC690126	8.7249	14.8584	25.2154	9.04581	9.03567	8.09323	11.8577	16.8358	15.8815	29.5392	22.8414	23.2656
Qpctl	5.92194	7.1545	12.3646	5.7501	6.10475	5.91098	6.62641	7.00754	7.82955	13.4203	12.0625	11.6108
Cbx2	7.33068	6.40044	7.13711	7.56785	7.12723	7.29698	6.72654	6.30942	6.16536	7.52783	7.11814	6.76536
Nudt15	3.3244	3.27737	3.60491	3.0474	3.03081	3.89499	3.9508	2.80974	3.07158	2.83168	3.84084	4.1422
Etnk1	11.3825	4.28646	4.68233	11.2051	11.4231	11.5192	5.76721	3.47704	3.61514	5.24773	3.81105	4.98819
Psmb2	88.9282	130.888	134.178	87.4783	92.5487	86.7575	119.651	132.374	140.638	131.866	140.615	130.053
Dzip1	12.4597	11.8129	15.2941	11.5334	12.6294	13.2164	12.7634	10.8754	11.7998	16.1025	14.4891	15.2907
Prcc	23.2012	28.8958	31.8707	22.616	22.6959	24.2916	29.282	28.557	28.8484	33.0197	32.9282	29.6643
Zc3h7b	47.8486	33.8309	44.0826	49.1362	46.2381	48.1716	34.8861	34.8424	31.7643	45.7329	42.3453	44.1695
Timmdc1	14.5269	17.6443	19.9766	14.3711	15.1261	14.0834	17.9459	16.9341	18.0528	19.4733	22.1017	18.3548
Ctxn3	46.0372	53.3727	32.1649	40.593	51.5215	45.9971	56.2657	50.6251	53.2275	29.0469	34.3982	33.0496
Btf3l4	111.187	130.276	83.9002	106.521	116.782	110.259	127.096	135.588	128.145	78.5288	89.394	83.7779
Usp54	4.06038	2.41802	2.83619	3.81941	4.25205	4.10969	2.75236	2.31394	2.18774	2.97882	2.68912	2.84062
Pak1	66.4148	77.4976	70.3752	67.5341	66.4447	65.2657	75.3163	82.7709	74.4056	69.4585	68.3679	73.2992
Acat2l1	10.0097	12.693	13.8622	10.0862	10.7565	9.18643	12.0626	12.8153	13.2013	15.8487	12.4167	13.3212
Txndc5	86.3697	100.094	118.94	88.8069	87.5154	82.7866	95.8885	102.34	102.052	122.419	117.38	117.022
Pacsin2	82.1744	77.8761	74.8636	80.497	83.2107	82.8155	78.8686	76.5263	78.2334	74.1806	74.0325	76.3776
AABR07043748.1	3.56242	2.19088	2.22528	4.0726	2.91748	3.6972	1.12117	3.9665	1.48498	3.58007	1.23899	1.85677
Sort1	28.5911	21.6829	21.5887	29.324	27.1329	29.3165	23.6075	21.2617	20.1793	22.9793	20.3388	21.4481
Ninj1	95.6822	128.403	74.805	100.424	92.2109	94.4116	125.578	125.845	133.786	70.4969	82.6356	71.2825
Atxn1l	17.4589	8.57083	9.83717	19.4366	15.4848	17.4554	10.3258	8.19186	7.19482	9.90757	9.22445	10.3795
Myh4	23.9087	19.4226	28.6573	24.8024	23.1161	23.8076	20.0422	19.8291	18.3964	32.8482	25.572	27.5516
Gtf2h5	30.7539	41.1052	40.2803	28.7168	32.6386	30.9063	38.6051	42.2482	42.4625	37.8416	44.559	38.4403
Dnajb11	130.791	150.789	149.242	127.69	131.281	133.403	147.965	155.014	149.389	144.445	152.637	150.644
Hyal2	9.77633	13.4268	22.6786	9.97194	9.32332	10.0337	13.5802	12.2004	14.4999	25.6819	21.3159	21.0381
Heca	4.8215	4.10698	4.48231	4.61433	4.71831	5.13187	4.27861	3.95764	4.08468	4.58107	4.05804	4.80781
Timm13	130.426	203.323	200.699	129.008	127.004	135.267	185.547	203.524	220.899	190.419	217.571	194.106
Lbr	28.6868	25.3375	25.4736	27.7723	27.6656	30.6224	27.4819	24.5616	23.9689	26.0403	25.0436	25.337
Usp15	37.4997	37.2921	30.2714	36.4929	40.0995	35.9067	40.3039	36.2367	35.3358	27.757	29.9692	33.0879
LOC102546963	21.5192	4.03374	2.70369	19.4548	20.6237	24.4793	5.70367	3.78192	2.61562	3.00344	2.7377	2.36992
Pcyt2	22.6823	25.8854	28.1732	23.4796	21.6206	22.9466	25.6233	25.184	26.8491	30.021	26.877	27.6216
AABR07013701.1	18.2146	19.6164	22.2093	22.1299	16.0765	16.4373	15.5565	18.6009	24.6917	21.1509	20.7361	24.741
Dvl2	20.5235	22.3892	17.7274	22.3826	18.3653	20.8226	23.0374	22.4012	21.7289	17.6675	18.8239	16.6909
Itgb1bp1	45.4306	56.109	51.5953	44.593	48.3158	43.383	53.3907	57.2599	57.6763	47.4947	55.0327	52.2584
Taldo1	166.133	241.907	365.29	165.754	172.624	160.022	226.69	248.067	250.965	369.163	372.372	354.334
RGD1305178	18.93	23.7062	31.6371	18.4403	19.8336	18.516	22.1846	23.4027	25.5312	30.7286	31.3321	32.8507
Mfsd2a	2.74376	2.48036	1.76936	3.08075	2.56002	2.5905	2.33614	2.32947	2.77546	1.89816	1.7507	1.65921
Slc2a6	6.4361	3.75883	5.14916	6.4995	6.16667	6.64213	3.90455	3.4122	3.95974	5.89625	5.02752	4.52372
Strn	33.8121	20.7385	24.5295	32.4246	33.493	35.5188	23.037	19.9698	19.2087	25.1501	22.4849	25.9534
Usp34	16.3927	9.62527	9.41221	15.9124	16.7369	16.5288	11.075	9.25944	8.54133	9.97762	8.1068	10.1522
LOC361346	5.14443	5.55756	8.49074	4.77486	5.21303	5.44541	6.00134	4.85811	5.81322	8.86886	8.13365	8.4697
Rbm27	7.68415	5.79768	7.82269	8.04296	7.91879	7.09071	6.09572	6.13251	5.16481	8.50898	6.42107	8.53803
Ly6g6c	1.00221	0.298094	0.538851	1.62635	0.886104	0.494179	0.28113	0.292927	0.320225	1.03626	0	0.580289
Dmxl2	4.65546	2.63793	3.11315	4.45538	4.81973	4.69128	3.12431	2.50376	2.28573	3.27235	2.58571	3.4814
Mpst	10.7751	16.3041	21.6567	11.2013	10.449	10.675	13.3778	16.186	19.3485	20.9249	23.6528	20.3923
Phf3	9.78591	7.42979	6.90983	9.9057	10.0255	9.42648	8.15964	7.38784	6.7419	6.86648	5.94083	7.92219
Rn50_13_0841.1	0.441922	0.685126	0.895081	0.33018	0.549683	0.445902	0.760999	0.644258	0.65012	0.701273	0.904044	1.07993
Secisbp2l	18.5599	10.54	11.6379	18.2288	18.1485	19.3024	12.0881	10.0871	9.44479	11.6403	10.4505	12.823
Vars2	5.82179	5.30915	7.01709	5.79868	5.8714	5.7953	5.74361	5.10658	5.07726	7.56119	6.48662	7.00348
Serinc3	115.419	126.72	104.556	111.147	118.285	116.823	129.552	123.505	127.101	98.5199	104.318	110.829
Iqcd	1.25401	1.62431	1.25039	1.53331	1.2695	0.959225	1.75399	1.78699	1.33194	0.897963	1.64638	1.20682
Arhgdia	386.559	487.807	492.148	407.511	357.808	394.358	475.645	471.978	515.799	509.718	501.968	464.76
Yars2	8.25565	10.8148	11.8453	8.04776	8.56794	8.15126	11.1359	10.068	11.2405	11.0829	11.6869	12.7661
Mrpl44	8.13745	10.178	12.9633	8.92086	8.24674	7.24475	8.82169	11.1099	10.6023	11.4899	13.3131	14.087
Ccnb1	52.9989	62.0927	107.508	50.5047	55.4618	53.0301	60.7249	62.613	62.9401	108.753	106.873	106.897
Mtmr3	34.5525	20.8096	20.843	35.366	33.955	34.3364	22.5699	21.1642	18.6948	21.4177	20.239	20.8721
Ywhae	276.294	342.788	431.25	265.289	289.043	274.551	324.752	345.668	357.945	420.032	426.132	447.587
Rn50_13_0829.1	0.819689	0.0753072	0.0705969	1.25433	0.56951	0.63523	0	0.225922	0	0.099903	0	0.111888
Scyl2	23.4109	22.4011	17.4044	22.2486	25.1346	22.8494	23.7479	21.4719	21.9834	16.7519	16.4345	19.0267
Fbxo21	16.6982	15.6343	19.7274	18.6225	14.7022	16.7699	16.1818	15.2407	15.4803	20.9879	18.7598	19.4345
Bdh1	9.50951	11.216	13.6635	9.29046	9.60605	9.63201	11.8196	11.279	10.5494	14.5153	12.9564	13.5187
Dtnb	25.0465	26.6552	22.0981	25.9669	24.0215	25.1512	26.8877	26.5558	26.522	22.5267	22.0927	21.6751
Nkiras2	17.0948	20.0571	14.6324	19.1273	15.8052	16.352	19.6679	21.1579	19.3453	14.0586	15.4924	14.3462
AABR07042623.1	2.8348	4.09681	2.3973	2.75395	1.9649	3.78557	3.23032	4.60593	4.45418	2.19342	3.7702	1.22828
Msh3	3.65084	3.82979	4.94861	3.6687	3.55158	3.73225	3.96706	3.62412	3.8982	4.18347	4.83813	5.82423
Kpna4	61.6502	54.468	48.2912	61.9945	62.9661	59.99	58.0979	53.8651	51.441	45.8024	45.4163	53.6549
Parp9	4.90063	4.49299	6.65889	4.87532	5.08765	4.73891	4.79143	4.17812	4.50942	6.7953	6.72823	6.45314
Rrp12	28.2118	12.5982	8.89603	28.1718	27.0937	29.37	25.468	6.16328	6.16333	11.0036	12.2196	3.46485
Prickle1	39.1707	31.9172	29.5065	40.7704	38.0637	38.678	32.7422	32.9093	30.1002	29.5782	28.1315	30.8097
Gabbr1	29.3718	18.1224	14.2627	29.5643	26.8465	31.7046	19.4854	17.0085	17.8732	15.2427	14.0026	13.5428
Katnb1	11.2081	15.0279	21.2282	12.1543	10.7201	10.7497	14.7773	14.5333	15.7732	22.1401	21.4429	20.1015
LOC680121	14.2791	13.552	85.9526	11.419	12.62	18.7983	14.7149	13.7115	12.2296	151.934	66.7595	39.1645
Ralgps2	10.5406	9.79613	10.3942	11.197	9.85389	10.571	9.67758	9.36788	10.3429	10.5145	10.1562	10.512
Heg1	2.52083	1.10103	2.18584	2.36944	2.62172	2.57133	1.25628	1.17451	0.87231	2.38672	1.82634	2.34447
Usmg5	37.5888	57.0718	60.941	30.1772	36.5374	46.0517	44.8612	59.6074	66.7467	49.6725	71.0585	62.0919
42989	147.74	115.134	95.6471	150.468	144.883	147.87	121.107	117.73	106.564	96.0927	92.2196	98.629
Arhgap35	32.2799	19.2471	20.9267	32.6146	31.9012	32.3239	21.0917	19.9616	16.6879	22.0294	19.2396	21.5111
Slc36a4	6.59085	4.16928	4.31511	6.5621	6.58511	6.62533	4.44337	4.42281	3.64166	4.27773	4.08173	4.58585
Sema3a	6.33725	4.73967	3.7904	6.14699	6.37932	6.48546	5.24959	5.02504	3.94439	3.5699	3.63996	4.16135
Trub1	9.05537	7.98642	6.26078	9.13334	8.95849	9.07426	7.93914	8.17811	7.84201	5.95557	6.17231	6.65447
Limk2	23.9354	20.4237	15.9174	23.9344	23.3881	24.4836	20.9954	20.2821	19.9935	15.6869	15.8783	16.187
Ppp2r3b	7.46445	8.09759	10.6682	7.74548	6.88537	7.76251	7.23466	7.8809	9.17719	11.5804	10.1696	10.2545
Gpd2	8.82076	6.05494	5.62324	8.73149	8.9875	8.74329	7.01064	5.83046	5.32371	5.55161	5.38815	5.92996
LOC100909409	2.38883	1.21982	1.25513	2.23581	2.12695	2.80374	1.74837	0.862928	1.04816	1.27196	1.06887	1.42455
Anapc4	23.6123	25.4096	29.924	22.1386	23.7217	24.9766	24.4759	25.5945	26.1584	29.9869	28.7032	31.0817
Mpp5	9.65259	8.25824	8.49679	9.19064	10.0929	9.67423	9.51731	7.59609	7.6613	8.70194	7.16516	9.62328
N6amt1	10.3669	14.1383	13.1742	10.6582	10.8645	9.57815	14.1339	14.4447	13.8362	12.6917	13.8283	13.0026
Gcfc2	3.52782	3.65599	4.08929	2.68678	4.42211	3.47456	3.98088	3.58623	3.40086	4.20343	3.65635	4.40811
Tmem60	10.9586	14.3796	15.0309	11.443	11.1714	10.2616	15.2457	14.134	13.7591	15.0578	15.067	14.968
Gstm1	10.9592	13.9047	22.9579	11.8819	11.0418	9.95398	14.0127	12.4506	15.2507	21.9342	23.5131	23.4264
Uhrf1	55.6378	62.838	94.1777	61.0047	53.3281	52.5806	62.0695	64.6742	61.7701	97.5583	92.7352	92.2397
Peo1	11.0179	11.0549	9.29551	10.789	10.9535	11.3112	11.2732	11.4054	10.4862	9.27835	9.03026	9.57791
Arl5a	17.5667	17.5413	24.263	16.1427	18.6153	17.942	17.5637	18.4294	16.6308	24.6049	23.2079	24.9762
Casc3	26.74	23.4406	21.52	27.4235	26.2851	26.5113	24.2788	22.6323	23.4108	20.6973	21.7812	22.0815
Hist1h4b	0.938076	2.63576	2.48645	1.72122	0.14209	0.95092	1.89337	3.24106	2.77286	2.24328	2.28497	2.93112
Tmem127	17.9486	15.9942	16.4385	17.3686	18.1358	18.3412	14.9994	16.5	16.4831	17.1418	16.579	15.5946
Slc8a1	15.9591	11.7208	19.9027	15.5178	16.5114	15.848	12.2232	11.5554	11.3838	21.2952	18.3017	20.1113
Mettl7a	10.0258	12.2413	14.144	10.8097	9.62597	9.64191	12.4169	11.3992	12.9078	14.3307	14.3531	13.7482
Senp6	20.9727	16.6292	14.3031	19.6159	22.8361	20.4661	18.1642	15.601	16.1224	13.8632	13.5933	15.4528
Mapk8ip1	14.7972	18.8469	17.0377	15.6566	14.1985	14.5365	17.7742	18.2963	20.4702	17.1874	17.5027	16.4229
Rhoq	106.286	98.8637	89.5155	108.754	106.572	103.533	113.092	88.7145	94.7845	92.0411	87.4161	89.0892
Tpbg	29.5471	37.8346	44.689	30.2509	28.0734	30.3168	39.2877	35.6936	38.5227	47.2137	44.8833	41.9701
Dynll1	510.214	730.224	720.197	494	533.593	503.048	697.122	738.872	754.677	691.686	757.654	711.252
Flvcr2	15.8741	13.3848	7.89571	15.8199	15.7199	16.0826	13.3699	14.0889	12.6957	6.89392	8.99403	7.79919
Syngr1	14.2778	19.0259	18.1629	15.1257	13.345	14.3627	17.6042	18.5751	20.8984	17.9338	19.7661	16.7887
Ifitm1	0.710024	1.15567	2.08127	0.87273	0.594376	0.662965	0.471437	1.27717	1.71839	1.12954	2.38956	2.7247
Arrb2-ps	1.72987	2.44857	3.55193	2.12007	1.31262	1.75691	1.99895	2.69033	2.65643	3.60738	3.78193	3.2665
Lif	22.0421	11.0924	5.18497	21.5454	23.4069	21.174	11.5242	11.8324	9.92051	4.50066	5.69087	5.36337
Isy1	14.377	20.9892	25.7801	14.6635	13.6579	14.8097	20.2416	20.4119	22.3141	24.8262	26.7279	25.7864
Ergic3	114.263	159.812	152.975	116.925	110.804	115.061	151.893	160.024	167.518	155.117	157.483	146.326
Sp2	9.3211	6.26865	6.53136	10.0732	8.41286	9.47729	5.95059	7.03255	5.8228	6.91886	6.41018	6.26505
Tbc1d2	2.02155	1.78059	2.08364	2.24802	1.75365	2.06299	1.77344	1.87503	1.69329	2.34323	1.99664	1.91105
RGD1566265	12.0787	11.579	12.3713	11.1606	12.7485	12.3271	10.9991	10.9604	12.7773	11.2621	11.707	14.1447
Brd8	12.8404	11.0018	14.1609	12.0748	12.2624	14.184	11.5787	10.8581	10.5687	14.0274	14.0038	14.4515
Taf2	15.9475	13.0711	14.7231	14.9686	16.1817	16.6922	14.0633	12.8937	12.2562	14.1831	13.7288	16.2573
Prpf38b	33.7022	27.6959	21.6198	31.5404	34.4318	35.1345	30.4726	27.1423	25.4729	21.6431	20.408	22.8083
Ablim1	5.23392	3.20453	1.62398	5.06168	4.94993	5.69015	3.41331	2.80516	3.39514	1.50626	1.82757	1.5381
Gpaa1	45.5375	55.164	51.7891	47.2938	43.8101	45.5085	52.4147	54.3102	58.7671	54.3386	52.4635	48.5654
Otud3	22.7193	14.4563	11.2209	21.7342	22.2516	24.1719	15.7277	13.5861	14.055	11.4385	11.1239	11.1001
Fam185a	6.97427	9.3475	7.6598	6.84553	7.50234	6.57493	9.89497	8.50326	9.64427	5.92225	9.37164	7.68552
Suv39h1l1	10.7045	10.6244	15.5556	11.1784	10.0833	10.8519	10.9614	10.2174	10.6942	15.2478	15.9982	15.4207
Cntnap1	0.92965	0.581132	0.615465	0.878264	0.787033	1.12365	0.709143	0.499539	0.534714	0.708711	0.622273	0.51541
Cab39l	13.9496	16.288	14.9768	14.2859	15.002	12.561	15.6803	17.0486	16.1351	14.0657	14.8382	16.0267
Gnao1	5.38296	2.92153	2.66566	5.86994	5.03118	5.24775	3.46854	2.96679	2.32926	2.62384	2.51468	2.85846
Pdcl3	48.2387	56.9265	50.7146	45.0264	53.6259	46.0638	57.2709	57.3746	56.1341	48.2708	50.4168	53.4561
Cd200r1l	0.86688	1.45067	1.40825	0.794408	1.08207	0.724162	1.44187	1.50238	1.40776	1.07562	1.37757	1.77156
Ntpcr	16.0654	23.7253	22.6483	15.1413	16.179	16.8758	19.7613	23.8763	27.5381	21.2132	22.8654	23.8665
Rabggta	5.43914	6.00724	7.57298	4.94536	5.31097	6.06107	6.92862	5.49079	5.60231	7.58986	8.079	7.05007
LOC100359583	440.04	609.868	993.988	388.019	483.447	448.653	560.766	615.363	653.475	951.342	999.297	1031.33
Orc2	13.9225	13.0682	10.2417	13.6048	15.2181	12.9447	13.3265	12.809	13.0692	10.097	9.63244	10.9957
Nkx2-3	2.69891	3.55253	4.07567	2.60989	2.33174	3.15509	3.82018	3.56349	3.27393	4.96203	4.11085	3.15414
Gmip	5.06917	4.733	5.68158	5.05665	4.83651	5.31435	5.04179	4.72517	4.43204	6.00961	5.88822	5.14689
Rab8b	13.4477	11.6993	11.3295	12.2498	14.1528	13.9405	12.4651	11.6629	10.9698	10.4263	11.3976	12.1647
RGD1564804	8.38884	10.8759	8.71033	8.38015	8.99744	7.78892	11.1201	11.3647	10.1429	9.18726	8.41321	8.53053
Ndufa9	48.8484	70.9988	69.5437	50.2744	51.32	44.9509	66.4839	72.4409	74.0715	68.801	69.8888	69.9412
Purb	53.6618	48.7213	79.4711	54.7792	50.1097	56.0965	50.0256	49.8773	46.261	85.573	76.3626	76.4776
Zfp414	15.0777	23.8654	25.4523	15.6016	13.2128	16.4187	22.4741	22.8691	26.253	25.8658	26.4082	24.083
Gdpd5	10.0409	10.1781	11.508	10.5913	8.7479	10.7835	10.0934	9.6875	10.7535	12.2647	10.7088	11.5507
Prmt9	11.4835	13.8642	14.5055	11.1723	12.1214	11.157	12.6811	13.981	14.9305	14.6162	14.2918	14.6086
Rcor3	7.4667	5.08053	5.55326	6.49946	7.33925	8.56138	5.90854	5.15568	4.17737	5.60575	5.28647	5.76757
Mtfr1	50.8687	45.5254	27.4138	48.8851	50.1447	53.5762	48.2299	46.1707	42.1756	24.2594	28.0643	29.9177
Csdc2	2.49242	2.80258	3.95203	2.68753	2.14396	2.64577	3.34313	2.17149	2.89313	4.18102	4.51599	3.15907
Tgm2	1.6417	2.17204	4.13671	1.78504	1.33206	1.808	1.87886	1.95771	2.67954	4.64523	3.85515	3.90975
Eif2b2	41.5559	53.6609	38.4216	40.8561	42.6898	41.1218	51.6711	53.3082	56.0035	35.6046	42.4381	37.222
Ap1g2	1.17952	1.38695	2.33756	1.01739	1.53977	0.981403	1.33993	1.4616	1.35933	2.48883	2.25504	2.26881
Atg12	24.9141	26.3391	18.6615	23.7616	26.2041	24.7765	25.7758	27.1619	26.0796	17.2521	18.2045	20.528
Mrfap1	195.403	250.082	300.166	193.866	204.504	187.838	236.967	252.584	260.695	298.145	305.219	297.134
Prkx	7.16456	6.94518	8.05319	7.09556	7.30423	7.09388	7.33543	6.83073	6.66937	7.92897	7.74603	8.48458
Pelp1	18.7401	16.9934	18.977	20.1199	17.5885	18.5119	18.3926	16.644	15.9438	21.0538	18.0671	17.8102
Rn60_20_0031.1	0.797519	0.645867	0.554843	0.705592	0.58248	1.10448	0.665283	0.577667	0.69465	0.510891	0.409804	0.743833
Hspa8	127.387	159.616	462.079	127.477	138.23	116.454	165.889	145.438	167.522	481.119	450.702	454.416
Eif6	218.679	292.586	201.792	222.211	220.08	213.745	285.301	289.309	303.149	194.843	212.261	198.271
RGD1562276	1.00893	0.894257	2.17645	1.5491	0.791263	0.686445	1.2552	1.0463	0.381268	2.15915	2.29747	2.07272
Tufm	41.6744	59.98	82.6426	43.9733	38.6765	42.3735	56.9096	57.1059	65.9246	87.1782	79.3663	81.3832
LOC100912445	2.66553	0.290275	0.285179	5.76701	1.73925	0.490318	0.236487	0.530732	0.103606	0.150872	0.44182	0.262845
Svbp	42.5582	60.1294	48.6528	42.7036	40.8355	44.1355	54.4592	59.1775	66.7514	44.3544	54.8826	46.7212
Kif20a	30.2449	36.4113	77.7606	30.2713	31.264	29.1995	35.0374	36.5841	37.6126	78.9532	75.0813	79.2473
Sgsh	6.42739	5.54699	5.77589	6.59333	5.19299	7.49585	6.1638	4.84714	5.63002	6.21589	5.71056	5.40123
Cs	134.31	150.403	142.267	132.076	137.288	133.566	150.977	146.584	153.648	143.279	141.873	141.65
Trim47	14.7991	18.0284	23.214	15.8715	13.1069	15.4189	18.3959	17.5938	18.0955	27.4378	21.4582	20.7461
Prkcdbp	187.97	318.117	577.534	201.068	179.161	183.68	285.907	315.751	352.694	603.389	598.262	530.953
Psmg2	15.9911	18.3885	16.4213	14.6715	16.9133	16.3884	18.0316	18.6946	18.4392	16.0777	16.5718	16.6142
Mdn1	32.5863	10.6519	6.0039	31.7392	32.5131	33.5065	13.5955	10.5647	7.7954	6.25366	5.84446	5.91359
Slc41a1	11.8297	8.78248	10.2629	11.953	11.1325	12.4037	9.25988	8.79642	8.29115	11.6004	9.0728	10.1155
Rgp1	29.7105	19.6759	19.3368	30.5448	26.0994	32.4872	20.9215	20.5692	17.537	21.2814	18.4022	18.3267
Wrn	3.66683	2.6184	3.41418	3.66308	3.54566	3.79174	2.95725	2.44091	2.45703	3.40912	3.13503	3.6984
LOC100911994	2.63105	2.25399	1.39574	0.660467	5.83394	1.39874	3.47694	0.270362	3.01468	0.478218	2.95917	0.749821
Pragmin	14.0958	7.39199	4.66188	15.8197	12.6865	13.7812	7.9337	7.69207	6.55022	4.7081	4.51568	4.76187
Myo9b	17.2018	9.57207	15.1461	18.3486	15.484	17.7726	10.0898	9.5722	9.05422	16.3789	13.6964	15.3629
Mybbp1a	51.4466	45.8191	34.6321	52.3942	50.4173	51.5283	48.3624	45.7373	43.3577	35.8033	33.509	34.5841
LOC686074	0.813063	1.03828	0.837828	0.503771	0.91492	1.0205	0.870817	0.756134	1.48788	0.534982	1.37934	0.59916
Wac	37.1387	36.0492	29.2316	35.7693	37.8607	37.7862	40.5193	34.116	33.5122	27.6984	29.4894	30.507
E2f8	4.82917	4.24058	8.99051	4.68673	4.57669	5.2241	4.43749	4.1571	4.12715	9.77287	8.03908	9.15957
Mageb16	4.32031	5.13041	5.86065	3.07228	5.27719	4.61145	6.04656	4.13353	5.21112	4.6286	6.28367	6.66969
Zfp954	2.1998	2.57521	3.42762	2.16481	2.05127	2.38332	2.41338	2.65592	2.65633	3.67329	3.92292	2.68667
Dpcd	25.4498	33.412	29.7338	26.2642	26.4074	23.6779	32.6809	35.3206	32.2345	28.1531	30.3972	30.6511
Ept1	46.9534	44.7965	42.1476	46.0005	48.9605	45.8991	49.0783	42.3654	42.9458	42.0089	40.4077	44.0262
Lacc1	4.53783	4.41991	6.53928	4.53507	5.00063	4.07781	4.11964	4.58424	4.55586	6.85548	5.78623	6.97615
Cd164	69.5836	71.6596	75.4913	68.12	72.0865	68.5443	72.7951	72.1337	70.0502	73.886	72.1264	80.4615
Chmp6	20.8128	25.028	21.795	21.0391	19.6467	21.7527	23.6496	25.7881	25.6463	21.255	23.3762	20.7538
Stoml1	15.3004	17.9661	13.3972	15.1131	15.0185	15.7696	17.9914	18.3612	17.5457	13.695	13.1428	13.3539
Fignl1	2.69989	3.58797	6.6117	2.3997	3.07409	2.62588	3.24072	3.4732	4.04999	6.82601	6.4727	6.53638
Rn60_1_2620.2	0.834484	0.293998	0.876287	0.789907	0.557894	1.15565	0.227572	0.395203	0.259219	1.04856	0.640827	0.939477
Ttc39c	21.4288	24.7352	24.1072	20.9216	21.0058	22.3589	24.8669	24.6409	24.6977	25.365	24.0072	22.9493
Sult5a1	1.022	1.18343	1.14236	1.14555	1.18209	0.738361	0.900089	1.26611	1.3841	1.45153	1.09304	0.882503
Micu3	5.52419	4.20789	2.60115	5.34915	5.97372	5.24969	4.36483	4.03934	4.21951	1.90528	2.63813	3.26004
Zfp420	0.447382	0.0175315	0.0440157	0	0.159098	1.18305	0	0.0525944	0	0	0.0799524	0.0520948
Pign	12.92	8.20364	10.5357	12.7336	13.2251	12.8015	8.64631	8.3839	7.5807	10.8833	9.56231	11.1615
Erlec1	20.0988	23.1941	30.2214	18.9132	20.9877	20.3956	22.7481	23.4943	23.34	29.7587	29.9363	30.9691
S1pr2	6.26092	7.48479	8.80725	6.55582	5.95315	6.27378	8.0499	7.34942	7.05506	9.4707	8.56238	8.38868
LOC102551435	13.2486	17.0235	12.1881	13.9796	12.6455	13.1207	16.7943	18.2282	16.0478	12.1661	12.217	12.1811
Hunk	1.02683	0.641386	0.714293	0.924402	0.839423	1.31666	0.674122	0.624366	0.625671	0.759262	0.790951	0.592666
Adipor1	90.4626	111.95	109.075	91.8594	88.7499	90.7783	107.137	108.574	120.138	109.233	110.369	107.625
Aldh3b1	4.32081	4.80898	7.02216	4.48636	4.1625	4.31356	5.22628	4.30377	4.89688	6.78397	7.06171	7.22081
Defb37	0.706783	1.34185	0.738989	0.916624	0.832361	0.371365	1.42603	1.15568	1.44386	0.73006	0.669266	0.817641
Ropn1l	0.5004	0.981513	1.04353	0.838379	0.276839	0.385982	1.11985	0.549104	1.27558	0.789147	1.32166	1.01979
Xpnpep3	8.30731	6.22065	4.79848	8.17976	8.47654	8.26562	6.24482	6.61002	5.80712	4.81966	4.78244	4.79335
Psme4	19.9722	15.5181	19.5511	18.8926	20.907	20.1171	16.7942	15.0923	14.6677	20.0839	17.7789	20.7905
Pdgfb	3.41954	3.82553	4.55809	3.43141	3.06446	3.76277	3.84814	3.52438	4.10409	5.14978	4.45177	4.07271
Top3b	12.6148	14.453	13.2916	13.1343	11.4704	13.2396	14.0859	14.5072	14.7661	13.1472	13.5169	13.2108
Slc2a8	5.90519	8.25446	9.99513	5.96776	5.82357	5.92423	7.64709	8.28885	8.82745	10.6177	9.70099	9.66674
Dapk3	29.1472	44.2038	77.5347	31.1251	27.4838	28.8326	42.3493	42.0638	48.1983	79.2891	82.6831	70.6321
Ttc1	33.2247	42.0457	42.2626	33.2489	33.0548	33.3703	38.5897	44.0588	43.4885	42.1642	42.5625	42.0611
Itgax	2.40471	2.03263	2.45858	2.79785	2.34799	2.0683	2.07436	1.79123	2.23229	2.72477	2.20258	2.44841
Pced1a	13.2059	13.8964	12.6625	14.539	12.9824	12.0963	13.3739	14.6833	13.6319	13.3719	12.5112	12.1044
Sccpdh	3.53944	6.35941	11.4184	1.4256	3.85353	5.33919	10.3729	7.10596	1.59933	1.16185	23.5411	9.55218
Adamts2	6.68557	5.62629	5.82912	6.94221	6.17013	6.94437	6.01076	5.13433	5.73377	6.41978	5.70801	5.35956
Zfp131	28.2571	27.6092	19.0844	28.132	29.5174	27.122	29.0945	27.0374	26.6957	18.6756	18.5677	20.0099
Zfyve16	16.1184	11.6891	11.1582	14.895	16.798	16.6621	13.1059	11.3077	10.6538	11.1325	10.2034	12.1386
Polr2m	3.68329	4.32315	2.88667	3.95033	2.86975	4.22977	3.7557	4.26906	4.94468	2.69683	3.24484	2.71832
Arfgap1	88.6692	95.6346	84.8173	88.6908	88.2652	89.0518	92.6591	96.2779	97.9667	82.8324	89.4544	82.165
Itpkb	2.03716	1.28383	1.80722	2.50438	1.64483	1.96227	1.2116	1.29081	1.34907	1.95702	1.61005	1.85459
42985	50.986	53.4211	58.0054	46.4455	52.554	53.9587	54.502	55.5067	50.2546	52.6965	54.3868	66.9329
Rnf146	21.0478	24.0226	19.006	19.3409	22.4349	21.3675	25.0459	21.6232	25.3989	16.9343	19.3749	20.7087
C2cd3	6.24093	3.21911	5.48166	6.39392	6.01069	6.31819	3.40711	2.9493	3.30091	6.0586	4.76019	5.62618
Uimc1	11.7511	13.5018	13.0003	11.0716	12.5673	11.6145	12.846	14.0345	13.6249	12.4862	13.6924	12.8222
Usp3	15.9813	16.9818	14.5225	15.7755	16.7529	15.4154	16.1283	17.3057	17.5113	14.3355	14.6878	14.5442
Pou2f1	2.16267	0.505489	0.537998	1.98264	2.37012	2.13524	0.650732	0.51983	0.345906	0.619649	0.412294	0.582052
AABR07037536.1	1.09747	0.747046	1.26457	0.81608	0.882214	1.59411	0.621369	0.682441	0.937329	1.81066	1.08176	0.901277
Knstrn	24.2358	30.7548	53.4296	24.1615	25.5729	22.9731	28.4199	31.6299	32.2146	50.5628	56.8086	52.9175
Nsd1	5.83362	2.01309	2.1827	5.80512	5.61884	6.07691	2.19836	2.10325	1.73766	2.46413	1.9049	2.17905
Phrf1	14.9934	10.7601	18.0789	15.3007	13.9686	15.7109	11.8483	10.6587	9.77338	19.9627	16.6678	17.6062
Abhd5	16.6998	16.3479	15.6941	15.3837	17.2717	17.4439	16.3332	16.1171	16.5933	14.9374	16.0168	16.128
RT1-M6-1	1.2191	0.815671	0.786497	1.2248	0.909988	1.5225	0.818005	0.752058	0.876951	0.798147	0.965415	0.59593
Ttpal	10.6533	8.44028	7.20189	10.3674	11.2001	10.3924	8.71776	8.80651	7.79657	7.77785	6.75168	7.07613
Nlk	4.57058	3.7156	3.00748	4.39987	4.56448	4.74739	4.0962	3.3745	3.67611	3.31717	3.02665	2.67861
Cacfd1	17.1363	17.9581	17.9816	18.3389	16.0086	17.0615	18.3037	17.2218	18.3487	19.2768	18.476	16.192
Prkaa1	21.4831	17.6419	13.8591	20.5353	22.873	21.0411	18.5736	17.5025	16.8495	12.8818	13.3578	15.3377
LOC100360087	2495.2	3254.92	3751.36	2564.65	2487.6	2433.34	3121.44	3332.79	3310.51	3761.13	3963.42	3529.53
Nectin3	33.3543	34.6127	33.0518	31.4381	32.9321	35.6927	34.9588	33.5501	35.3293	31.6398	33.0297	34.486
Pcnt	2.07271	1.05896	1.72122	1.91526	2.26333	2.03954	0.975072	1.1105	1.0913	1.77619	1.54448	1.843
Lyrm2	16.0545	20.1841	16.1498	15.4509	16.2115	16.501	17.748	21.4847	21.3195	15.4305	16.9513	16.0676
Smyd5	10.1384	10.5919	8.80989	10.9398	9.62607	9.84931	10.8723	10.7176	10.1857	9.231	7.86891	9.32976
Il10rb	17.2497	19.3603	21.9879	16.1346	17.3946	18.2197	19.8496	18.0547	20.1766	20.5611	22.5585	22.8439
Pank1	6.11891	6.08988	8.21232	5.89585	6.18714	6.27375	6.66219	6.07404	5.5334	8.69736	8.06105	7.87854
Atp5g3	167.85	231.513	255.649	161.14	185.854	156.556	215.623	239.275	239.642	251.315	258.227	257.406
Tmbim1	78.7457	88.0705	78.2796	78.2563	79.3807	78.6	85.1682	91.6295	87.4139	78.8486	78.9473	77.043
Hoxc8	0.722486	0.850945	1.19698	0.607772	0.709586	0.850098	0.975551	0.807979	0.769304	0.898987	1.45279	1.23918
LOC303566	2.36831	2.72639	4.20295	2.67587	2.26085	2.16823	2.25242	3.01749	2.90926	3.98449	4.14113	4.48324
Taf1a	5.34771	4.97727	4.25617	4.65071	6.12774	5.2647	4.5319	4.96845	5.43146	3.95833	4.70235	4.10782
LOC100361913	1.3316	29.6846	25.9538	1.27432	1.59111	1.12937	42.6102	44.3265	2.11707	36.0942	40.4884	1.2788
Mkln1	27.213	29.026	24.4961	26.0856	27.8783	27.6751	27.5073	30.2328	29.3379	25.1691	23.2684	25.0509
Atrnl1	8.96909	5.11788	8.72907	9.07778	8.49186	9.33763	5.39598	4.90669	5.05098	9.50891	7.77735	8.90095
LOC679748	0.239474	0.491628	1.05453	0.718421	0	0	0.620931	0.323494	0.53046	1.85964	0.98353	0.320421
Mbd5	3.50212	1.89259	1.69396	3.2407	3.52189	3.74376	2.35099	1.69951	1.62726	1.84513	1.43728	1.79946
Slc25a11	62.4746	81.5655	74.0331	62.7852	63.0738	61.5648	77.5154	82.5251	84.6561	69.9188	77.2625	74.9179
42796	81.8778	112.057	123.062	82.8888	80.3507	82.394	104.727	110.875	120.569	123.445	130.131	115.609
Fscn2	3.17133	3.50319	1.77287	3.69609	2.69821	3.11968	3.10057	3.94861	3.4604	1.58735	2.05046	1.6808
Ppox	12.4521	18.8033	20.86	12.4065	12.1062	12.8437	17.2396	19.9383	19.2321	21.2094	21.9581	19.4126
Trim66	1.06029	0.387079	0.17036	1.06339	0.822091	1.29539	0.521642	0.271766	0.367828	0.160234	0.209844	0.141001
Atp5g1	238.365	314.537	226.383	229.631	254.558	230.906	289.256	317.807	336.549	208.757	240.829	229.563
Rap1gds1	53.7156	46.3326	28.8674	54.2796	53.6164	53.2508	49.0536	45.9799	43.9644	28.164	29.3956	29.0426
Btg2	42.0863	34.4505	23.7562	41.7445	41.1794	43.3348	34.6792	33.9564	34.7159	24.4834	24.3915	22.3938
Fastk	32.8266	39.9056	41.4745	37.2784	28.0464	33.1551	39.8752	38.2885	41.5533	45.0579	43.021	36.3445
Zfp787	7.44109	9.35852	10.4455	7.75025	7.41914	7.15387	9.43734	9.73022	8.90801	10.1562	10.4186	10.7616
Zfp322a	7.27688	5.85488	5.67703	6.97488	7.75115	7.10461	6.25039	5.71194	5.60231	5.6182	5.08544	6.32744
Cenpn	21.7062	27.789	27.8685	20.4664	23.7439	20.9083	26.7471	29.1407	27.4791	26.3904	28.7918	28.4232
Cox15	9.82158	9.47992	12.7647	9.9378	9.26223	10.2647	10.326	9.59877	8.51504	11.8814	10.9239	15.4888
Rhoa	250.924	326.073	343.242	248.246	255.939	248.586	304.494	336.014	337.711	335.214	348.779	345.733
Nisch	122.192	93.6205	120.899	128.435	109.278	128.862	99.0458	91.7792	90.0365	134.626	113.884	114.186
Ncam1	274.043	163.571	155.487	274.893	264.282	282.955	185.512	163.405	141.795	161.751	147.301	157.408
Uchl1	6.77463	9.635	11.0796	6.93016	6.61038	6.78335	9.11044	9.07318	10.7214	11.8278	11.8527	9.55841
Reep5	61.6242	69.4323	70.9347	60.3399	62.7675	61.7652	67.7382	70.6577	69.9009	69.4843	72.0563	71.2635
RGD1359108	8.17221	9.1738	8.05811	7.3429	9.47541	7.6983	9.20423	9.39712	8.92004	7.28482	8.34774	8.54177
Ech1	31.231	45.8432	49.4099	31.5097	31.8722	30.3112	45.8915	43.7295	47.9086	47.1241	53.0365	48.0692
Usp13	6.3185	4.18519	4.26871	6.38938	6.29421	6.27191	4.42213	3.99383	4.13963	4.50677	3.85265	4.44671
Dpp3	43.5034	57.5007	75.086	46.6154	41.6613	42.2335	53.3089	56.7869	62.4064	82.4111	72.2091	70.6378
Mfsd4b	0.945002	0.961416	1.21406	0.875298	0.943865	1.01584	0.929888	1.1824	0.771962	1.30715	1.11508	1.21996
Supt16h	32.5232	30.561	35.0454	30.6642	33.586	33.3195	30.1363	31.5183	30.0283	34.4543	33.5333	37.1487
RGD1563601	1.68263	1.72061	2.2771	3.06916	1.05455	0.924187	1.36218	2.16637	1.63328	1.51954	2.57403	2.73773
RGD1305587	4.4436	6.07251	6.00003	4.46903	4.74216	4.11963	5.16457	6.87359	6.17939	5.75907	6.50772	5.73329
Urb1	2.97892	1.68873	1.25514	3.2236	2.7209	2.99226	1.97868	1.54628	1.54123	1.26698	1.25212	1.2463
Mplkip	11.1701	13.7093	15.3328	11.4884	11.6473	10.3744	13.2393	13.1716	14.717	15.1768	16.17	14.6515
Cdpf1	14.1366	14.918	11.5238	13.6035	13.65	15.1563	13.4035	15.6811	15.6692	11.0514	12.4777	11.0424
Ggnbp2	47.669	46.4791	36.8833	43.8845	50.1697	48.9529	47.7708	45.8314	45.8351	33.128	35.9324	41.5896
Gpcpd1	5.31243	5.06558	4.77422	4.90153	5.48482	5.55093	5.00361	4.98766	5.20548	4.04223	4.7377	5.54275
Poldip2	78.5919	94.7247	73.8354	82.4092	73.5306	79.836	94.2061	93.4755	96.4923	71.9212	77.9547	71.6303
Prpf39	17.1253	11.5349	9.84364	16.9063	17.0817	17.388	14.0935	10.5966	9.91458	9.99509	8.66749	10.8683
Ptgs2	10.0513	6.01796	4.50072	9.91874	10.3322	9.90279	6.41733	6.11239	5.52416	3.98383	4.50044	5.01788
Nrn1	14.6607	16.0055	18.4702	14.3652	14.8847	14.7323	16.3857	16.4245	15.2064	18.9016	19.3168	17.1923
Defb29	2.89741	3.66993	2.97791	3.01829	2.25715	3.41677	4.45015	4.6369	1.92273	3.81807	2.10656	3.00911
Dbt	23.9936	24.5233	14.5197	22.8702	24.3927	24.7179	25.6644	25.6611	22.2445	11.9504	15.4709	16.138
Mdm4	24.2793	12.857	9.49558	22.6689	25.6867	24.4823	13.2124	12.9137	12.445	9.0275	8.82429	10.6349
Gbas	30.4025	39.2267	35.5819	29.0112	32.681	29.5152	40.3759	40.0918	37.2124	35.869	34.9697	35.907
Vwa5a	2.44	1.6882	1.11437	2.80586	2.73619	1.77796	0.561476	2.63889	1.86424	0.715566	0.605519	2.02202
Tmem63b	21.8192	22.7578	23.8644	23.3182	19.4116	22.728	22.1322	23.245	22.8962	24.3342	25.2922	21.9668
Pqlc3	20.3532	24.925	29.3328	19.3515	21.4479	20.2603	24.8348	24.41	25.5301	28.1789	30.12	29.6995
Naa50	26.1529	29.6441	25.272	21.5403	28.4383	28.4801	35.8745	25.2994	27.7586	20.4641	27.8998	27.4522
Pkp4	12.0237	9.60351	8.93493	11.7164	12.3595	11.995	10.454	9.36363	8.99296	8.79531	8.77237	9.23712
Ate1	35.4842	18.9702	32.3422	35.7181	23.4841	47.2505	18.3998	20.3139	18.1968	29.1675	35.1242	32.7351
Tbc1d22b	7.67871	5.52616	5.64268	8.15089	5.85152	9.03374	5.93829	4.84238	5.7978	6.25398	5.72541	4.94864
Mri1	25.5134	35.7086	25.682	28.6293	23.1088	24.8022	35.8563	34.4067	36.8627	25.8636	26.9156	24.2667
Fxyd1	9.20963	11.67	6.51927	10.2304	7.38974	10.0087	10.2489	13.0869	11.6741	6.11114	7.63943	5.80725
Csnk2a1	82.3702	80.2843	69.23	80.5307	82.3485	84.2315	81.9024	81.2009	77.7495	66.8555	69.0001	71.8345
LOC100362980	13.0765	15.588	17.2924	13.1809	13.524	12.5246	15.8317	14.6115	16.321	16.6455	17.462	17.7696
Cdc20	50.8139	66.0069	90.1419	50.3325	48.3698	53.7393	62.0082	65.9315	70.0811	91.8048	90.7271	87.8939
Ntn4	16.6833	15.2231	20.9553	17.8647	15.6983	16.4867	15.1661	15.0748	15.4283	21.5843	21.0724	20.2091
Gaa	102.38	97.5574	80.6668	111.395	91.2152	104.531	106.734	89.9121	96.026	78.7273	80.5741	82.6989
Rras2	147.468	171.287	154.375	141.459	158.027	142.917	170.536	175.162	168.164	148.873	158.422	155.83
Fxr2	35.5651	38.204	46.6342	36.6171	33.7067	36.3716	40.5017	37.7017	36.4086	49.2794	46.8082	43.8151
Erich1	8.42705	9.53767	9.1207	8.49362	7.87267	8.91487	9.16678	10.3045	9.14177	8.58754	9.11756	9.65699
Ribc1	1.95366	2.36439	2.81797	1.7804	2.04079	2.0398	2.09378	2.47077	2.52862	2.83606	3.19659	2.42127
Sfi1	2.76898	2.54933	3.14371	2.86809	2.41502	3.02382	2.33241	2.59465	2.72094	2.98002	2.9508	3.50032
Birc2	18.897	19.6051	17.8991	19.1947	19.5398	17.9564	19.1574	20.2358	19.422	17.1837	17.7271	18.7865
Acsl1	49.5118	44.6596	37.5509	49.1871	50.7843	48.5641	45.0528	46.1511	42.7749	37.0578	36.5706	39.0243
Alad	16.7215	23.0563	28.7806	17.944	16.9047	15.3158	22.1888	21.97	25.0099	30.7246	28.4605	27.1567
Cpa6	2.5521	2.814	3.5317	2.63151	2.65096	2.37383	2.48764	2.99935	2.95502	3.24211	4.01537	3.33763
Ncdn	17.0522	14.9405	18.4618	18.7681	16.176	16.2125	15.6172	14.369	14.8354	20.2432	18.2183	16.9239
Xrcc6	34.3876	38.3415	41.4479	33.1441	36.9076	33.1109	38.2388	38.618	38.1678	39.814	42.394	42.1355
Ankrd39	1.84998	2.07453	2.00384	1.93925	1.74002	1.87066	2.2348	1.8296	2.15919	2.22489	1.7067	2.07993
Brd1	24.0034	15.189	14.5857	24.455	23.3573	24.1977	17.34	14.8063	13.4206	14.5424	13.8366	15.378
Ptpra	17.856	19.4439	26.3938	18.8779	17.3546	17.3355	19.5647	18.7603	20.0068	26.9762	26.8229	25.3822
Creb3l1	79.5346	75.0695	59.845	88.0402	70.3771	80.1863	81.0429	71.9093	72.2561	63.4286	59.7662	56.3403
Srpk2	36.5181	35.9836	36.667	35.3519	37.8	36.4023	37.4306	36.075	34.4451	35.2738	37.0458	37.6813
Dcaf17	7.65992	4.47874	4.54396	7.06659	8.63068	7.28249	5.28085	4.41864	3.73673	5.21048	3.57681	4.84461
Orai3	5.71015	6.22824	6.28365	5.37757	6.14924	5.60363	5.6233	5.95893	7.10248	6.13376	6.30162	6.41556
Ap3m1	7.70677	9.24606	12.0218	7.94659	7.66151	7.51221	9.4629	9.31222	8.96306	12.1583	11.5506	12.3567
Parp14	3.72951	2.64923	4.34072	3.5095	3.99339	3.68564	2.92147	2.72568	2.30056	4.64951	4.25761	4.11506
Fam110a	14.3213	14.7881	14.9798	14.8588	11.5114	16.5935	14.9081	14.6915	14.7648	15.8622	15.2051	13.8722
Cox20	22.5819	19.9863	22.1614	21.2775	24.795	21.6732	20.7865	20.3017	18.8706	21.0754	20.2997	25.1092
Nxt2	1.65887	1.53736	2.12329	1.4675	1.79211	1.71701	1.72759	1.38994	1.49456	2.01519	1.93975	2.41493
Rnf34	21.4266	24.6189	22.5575	19.9169	22.9089	21.4539	24.5097	24.8834	24.4634	21.5034	22.65	23.519
Exog	2.38733	2.96225	5.30038	2.36862	2.44042	2.35295	2.87395	3.00823	3.00455	5.07911	5.40448	5.41755
Pgpep1l	0.850393	0.357955	0.299459	0.666278	1.21006	0.674846	0.431897	0.150007	0.491959	0	0.304048	0.594328
AABR07039541.1	11.0462	14.2889	11.5221	10.3273	10.3398	12.4717	13.7321	14.6661	14.4686	12.4435	12.084	10.0388
Fuca1	75.8368	94.195	85.5345	76.7667	75.8903	74.8533	89.591	97.169	95.8251	82.5003	90.4644	83.6387
Nipa1	6.74811	4.5237	4.91111	6.70516	6.88429	6.65489	5.27107	4.5516	3.74841	5.17942	3.81325	5.74065
Hpse2	4.94429	5.96011	3.79504	5.02777	5.67612	4.12899	6.34207	5.38447	6.1538	3.03039	4.96079	3.39393
Scmh1	12.2593	9.70432	7.37655	12.7141	11.443	12.6207	9.89238	10.5614	8.6592	7.34219	6.71535	8.0721
Elovl5	37.728	41.087	46.181	39.2325	37.5117	36.4399	41.0881	40.8411	41.3317	45.597	45.2834	47.6626
Col4a1	173.895	113.789	127.426	183.414	165.758	172.513	123.635	115.244	102.488	133.601	124.203	124.475
Slc35g3	1.04953	0.373862	0.284193	1.14044	0.9493	1.05885	0.45177	0.342348	0.32747	0.378467	0.346951	0.127161
Elof1	30.9896	45.0858	44.3829	30.1461	30.765	32.0576	42.0929	43.4077	49.7569	41.9848	46.2799	44.8841
Usp27x	3.75103	2.54937	2.46838	4.3154	3.20076	3.73695	2.53398	2.19532	2.9188	2.44005	2.55556	2.40954
Ltbp3	36.1648	29.1763	30.5858	39.8974	31.7042	36.8928	31.5914	27.361	28.5764	33.8009	30.0997	27.8567
Pex7	3.52985	4.27585	3.79816	3.99251	3.80676	2.79026	4.38242	4.27868	4.16644	3.72048	3.89895	3.77506
Rprd1a	16.5746	14.1216	12.7986	16.3446	16.8244	16.5548	15.2393	13.4592	13.6664	12.7504	12.4141	13.2315
Setdb2	2.7712	2.30347	2.65061	2.34329	2.93593	3.03439	2.61495	2.16372	2.13174	2.36247	2.62596	2.96339
LOC100364769	0.888579	0.503136	0.658761	0.661704	0.472115	1.53192	0.57191	0.42565	0.511848	0.828181	0.431373	0.71673
Tspan7	106.442	128.455	173.009	106.546	110.245	102.536	123.479	129.53	132.358	175.745	169.855	173.427
Wdr31	2.7532	3.74436	2.89736	2.70371	2.8174	2.73849	3.1796	3.95169	4.10177	2.40053	3.72166	2.5699
Mir199a2	10.8906	4.40201	6.083	10.3985	8.27845	13.9949	4.30904	3.84846	5.04852	6.58027	4.68025	6.98848
Rfwd2	122.088	129.253	107.733	120.374	125.03	120.861	131.565	129.659	126.536	105.49	107.326	110.383
Sap30bp	16.3015	17.8894	20.5078	17.4579	16.2618	15.1847	16.7635	18.5421	18.3625	21.044	21.3279	19.1516
Dppa4	18.8068	25.073	21.9899	19.64	19.6772	17.1032	21.8606	27.6729	25.6854	21.7611	22.4228	21.7858
Ankrd37	0.874476	1.35618	3.49819	0.568475	0.903379	1.15157	1.28975	0.959908	1.81889	4.52771	3.17786	2.78898
Tmem30a	39.726	38.3297	43.2787	37.903	39.6683	41.6068	39.5507	36.9207	38.5176	43.6775	40.8727	45.2857
Cox6a2	142.994	156.399	38.2607	134.494	163.946	130.542	155.592	155.895	157.709	29.819	41.9087	43.0544
Rbpms2	11.6821	11.3132	9.63415	12.2956	11.4961	11.2545	11.9916	10.7996	11.1485	9.40615	9.4763	10.02
Mrpl34	20.9124	31.4697	37.0812	20.0758	21.7778	20.8836	31.3266	31.5661	31.5164	33.9674	39.8149	37.4614
Polr1a	9.2374	5.97925	5.64452	9.29354	8.77602	9.64265	6.66101	5.79925	5.47748	5.63766	5.30361	5.9923
Ccdc71l	27.2803	25.9011	23.3137	30.3632	20.9167	30.5609	28.2996	23.9154	25.4882	26.5334	23.4552	19.9525
Rbck1	26.788	35.5064	39.2491	27.044	27.4239	25.8961	33.1592	35.333	38.0271	41.3266	39.6928	36.7278
Gbp2	12.9563	13.2029	12.6392	12.3128	13.8571	12.6989	13.9015	12.528	13.1792	12.6712	12.0355	13.2111
Cep97	2.61662	2.17164	3.56049	2.18899	2.68522	2.97564	2.0745	2.45552	1.98491	3.54809	3.38231	3.75106
RGD1307235	19.2593	14.0631	12.9131	18.1305	19.8349	19.8125	15.4445	13.4446	13.3004	13.1473	12.1333	13.4586
RGD1304567	15.1631	21.745	22.5145	14.4507	16.288	14.7505	21.7234	21.3691	22.1426	23.2877	22.9394	21.3165
AABR07072371.1	0.723408	0.612465	0.558162	0.502022	0.651245	1.01696	0.743823	0.387519	0.706052	0.514084	0.392729	0.767674
Wipf2	9.23614	5.68677	6.02134	9.37866	8.63396	9.69581	6.26116	6.08703	4.71213	6.90311	6.22791	4.93299
Bach1	4.49501	2.52529	3.39455	4.47843	4.43341	4.5732	3.10925	2.67773	1.78889	3.37687	2.71374	4.09305
Tmem186	6.25336	6.65232	6.91293	7.09718	5.949	5.7139	6.37001	6.71926	6.86768	6.30489	7.77846	6.65543
Hint1	356.789	494.839	462.201	341.536	383.859	344.971	458.397	508.939	517.181	430.283	496.995	459.324
Eif2b1	56.5559	65.9619	54.86	58.088	60.0989	51.4807	64.2833	65.2578	68.3445	51.5403	56.0604	56.9793
Lyrm9	6.99736	8.69421	7.62554	7.12092	7.21654	6.65463	7.92278	8.78671	9.37315	7.42631	8.15081	7.29948
Hypk	105.705	150.47	187.644	102.32	106.331	108.463	134.987	161.255	155.166	177.541	202.141	183.25
Mrpl21	23.7903	32.0229	30.9016	22.9154	23.978	24.4773	30.2778	32.7937	32.9973	30.9958	32.6337	29.0754
Tubb6	185.679	252.74	427.064	199.834	168.096	189.107	245.847	242.268	270.106	461.305	417.607	402.281
Pten	50.1347	43.5706	56.259	49.2513	52.1547	48.9981	46.5812	42.5375	41.5929	57.446	52.6971	58.6337
LOC100361457	152.137	191.551	262.111	134.391	181.412	140.609	209.009	204.776	160.867	254.601	241.384	290.348
Arfrp1	47.9958	49.8136	34.3138	48.0496	48.0607	47.8773	51.0264	52.5822	45.8322	32.4698	36.0206	34.4511
Cxxc1	14.6414	16.8807	20.629	14.9657	14.2545	14.7039	16.444	16.8152	17.3829	21.0757	21.5871	19.2243
Cpsf3l	18.8197	19.5657	19.9009	18.4141	17.431	20.6141	18.6173	19.0889	20.9909	20.0695	19.9448	19.6884
Dnajc2	32.4558	36.2068	29.0978	30.9232	34.2614	32.1827	37.58	36.7262	34.3141	28.111	28.1962	30.9861
Tlcd1	4.6993	3.52323	3.00027	5.31161	5.41448	3.37181	3.26089	3.94403	3.36477	3.06388	2.82225	3.11469
Zfand1	16.3723	17.7329	17.9397	15.9708	16.0366	17.1095	18.0508	16.2498	18.8981	17.3069	18.4305	18.0817
Armt1	5.66356	6.88584	9.55519	5.52203	6.26222	5.20643	6.77414	6.94382	6.93955	8.89756	9.89387	9.87415
Rn50_20_0046.8	1.72432	2.06065	2.1785	1.63421	1.60765	1.9311	2.35408	2.08493	1.74294	2.60319	1.98868	1.94365
LOC100911576	27.6531	19.0688	30.2005	16.1785	18.7681	48.0128	16.7098	23.4939	17.0028	18.5553	33.3338	38.7124
Rapgef2	11.2183	6.75254	6.99384	11.4244	10.7694	11.4611	7.88048	6.49643	5.8807	7.93793	5.97803	7.06557
Ssbp3	76.3752	81.7223	78.6991	75.9409	74.0128	79.172	81.1109	81.6553	82.4007	75.7879	82.9922	77.3173
Myl1	4.67756	5.82438	3.01615	5.33929	4.2105	4.48291	5.16122	5.188	7.12392	2.9656	2.94948	3.13336
Magi3	9.6513	7.1714	7.51294	10.2533	9.49311	9.20747	8.14932	6.89204	6.47285	7.33293	6.94612	8.25977
Wdr11	17.6845	16.1137	16.3486	17.8507	17.6558	17.547	16.1387	16.4112	15.7912	15.7722	15.9989	17.2748
Ccdc47	100.285	79.951	46.2339	94.8476	102.466	103.542	88.6013	77.3667	73.8851	41.7629	47.1969	49.7419
Erc1	12.3699	6.10248	7.64504	12.5441	12.2382	12.3274	6.23632	6.27395	5.79717	8.05883	7.21933	7.65696
Ireb2	13.5053	10.1028	12.3013	12.5073	13.7158	14.2928	10.7111	9.99117	9.60632	12.684	11.2235	12.9963
Zfp653	2.30259	2.50829	3.23443	2.30028	2.21937	2.38811	2.68398	2.12335	2.71753	3.32067	3.22785	3.15477
Rps27	670.682	893.787	837.478	596.447	819.006	596.594	778.117	954.846	948.399	753.846	887.32	871.27
Hspd1	215.95	237.046	238.183	200.304	233.054	214.491	241.684	239.824	229.631	228.256	231.697	254.596
LOC686013	3.15921	3.43617	3.85189	3.05784	2.89244	3.52733	3.26691	3.404	3.6376	4.26207	4.225	3.06859
Cntln	5.0264	3.99586	4.91288	4.6961	4.8255	5.55759	4.67834	3.29429	4.01495	4.9608	4.37626	5.40158
Tp53bp2	8.56699	6.11984	6.44376	8.32808	8.59736	8.77555	6.35187	6.05264	5.95501	6.56321	6.14735	6.62071
Cd2ap	14.0815	8.71905	9.96272	13.6004	14.7523	13.8918	10.0152	8.13088	8.01106	9.36659	9.18494	11.3366
Tcf7l2	15.8076	10.7063	16.1588	15.7842	16.6414	14.997	10.1856	10.8212	11.1121	17.3001	14.8926	16.2837
Ifitm10	7.98035	11.1395	9.53437	10.0659	7.12248	6.75273	12.4284	9.5359	11.4541	9.47476	10.4993	8.62905
Dgat1	24.263	28.4857	33.6823	25.0054	23.3187	24.4648	25.9653	28.2048	31.2871	33.9843	34.4433	32.6193
Rgl3	5.22585	4.47845	4.50079	5.34327	4.72049	5.61379	4.64949	4.64886	4.137	4.48655	5.00893	4.0069
Pibf1	4.88268	5.24106	5.86973	4.2591	5.45879	4.93014	6.07913	4.75616	4.8879	5.23372	5.79746	6.578
Pik3ap1	2.67617	2.62542	4.22264	2.63513	2.70501	2.68836	2.62413	2.54508	2.70706	4.31926	3.86896	4.47972
Mtmr14	3.81351	3.67045	4.8021	3.82608	4.04635	3.5681	3.60933	3.38262	4.01939	5.05413	4.96116	4.391
AABR07032532.2	2.4827	7.0806	7.13584	0.878919	4.78873	1.78045	6.83684	7.91527	6.48967	5.60023	5.61519	10.1921
LOC103689952	0.353674	0.489691	0.572096	0.723119	0.135857	0.202047	0.15086	0.606307	0.711905	1.01286	0.614459	0.0889699
Mmp16	17.3801	13.3036	9.78798	16.8625	18.2343	17.0437	14.2551	13.1748	12.481	9.20099	10.0621	10.1009
Rpa2	10.5906	14.7018	19.1552	10.3176	11.063	10.3912	12.2175	16.2211	15.6668	18.5012	19.2057	19.7588
Mbnl3	11.7229	7.53441	9.61929	12.9835	11.0915	11.0938	8.93474	7.06538	6.6031	10.1449	8.31166	10.4013
Ctf1	17.25	25.5571	25.4459	18.1282	17.1459	16.4758	22.8702	25.3068	28.4942	26.2999	25.4853	24.5524
Pip4k2c	48.5694	48.6352	41.864	49.5879	47.5417	48.5786	49.284	48.6134	48.0081	41.2781	43.7544	40.5596
Lmo4	105.638	129.467	96.6363	98.4494	108.658	109.807	125.81	127.927	134.664	82.3416	107.433	100.134
Wfdc1	107.601	141.258	116.208	108.104	106.403	108.296	133.867	144.412	145.495	114.527	121.924	112.172
RGD1562758	0.868216	1.16985	1.01567	0.680241	1.23542	0.68899	1.12242	1.16952	1.21762	1.03432	1.18524	0.827433
Ftl1l1	3.93213	3.93302	4.62491	3.70436	3.77156	4.32048	4.17188	3.53821	4.08896	4.64911	5.0201	4.20552
Ubn2	4.02305	1.50385	1.55142	4.37306	3.46364	4.23244	1.62734	1.38932	1.49488	1.79955	1.17518	1.67952
Crybg3	4.07162	2.84021	3.11377	3.87482	4.65121	3.68883	3.10465	2.84555	2.57044	3.40405	2.77756	3.1597
C1galt1c1	21.7946	26.4225	28.2873	19.0186	24.8554	21.5098	26.1046	25.7976	27.3654	25.4842	28.858	30.5199
Reps1	14.8378	14.203	11.5389	15.6981	14.642	14.1733	15.3892	13.327	13.8929	9.61771	10.8481	14.1508
Anxa8	0.739928	0.967345	0.919907	0.99579	0.670894	0.553101	1.08277	0.83892	0.980348	0.818697	0.938152	1.00287
Mx2	0.962808	0.666532	0.991453	1.01001	1.00887	0.869545	0.567415	0.636705	0.795474	0.744102	1.01399	1.21627
Dhcr7	0.761171	1.52811	6.52611	0.947682	0.794366	0.541465	1.28113	1.00664	2.29658	7.19959	5.83272	6.546
RGD1565611	0.681785	0.348159	0.125586	1.00989	0.524029	0.511438	0.31173	0.519699	0.213049	0.114906	0.197508	0.0643452
Trio	12.7278	4.04405	4.37321	13.1002	11.8898	13.1933	5.10301	3.59349	3.43566	4.54091	3.99982	4.5789
Casz1	4.15709	2.24225	2.40814	4.47491	3.64889	4.34746	2.44689	2.31312	1.96675	2.44578	2.37548	2.40315
Gsn	71.2032	98.9433	121.08	75.4205	68.2446	69.9446	94.2203	96.3148	106.295	126.098	125.21	111.932
Etv3	8.77604	5.3167	4.74834	8.52255	8.55941	9.24616	6.03049	5.06324	4.85636	4.84716	4.84926	4.54861
Igfbp7	214.494	306.601	282.334	219.46	205.157	218.865	303.35	296.382	320.072	290.962	290.411	265.629
Ddx11	3.12639	3.35703	6.70444	3.28933	3.1484	2.94144	2.99664	3.60275	3.47171	7.10424	6.00419	7.00489
Nap1l3	3.91623	4.54516	4.46208	3.50153	4.00474	4.24241	4.96095	4.31094	4.36359	4.76576	4.42958	4.19091
AABR07061254.1	0.507925	0.987633	0.933468	0.764985	0.138932	0.619859	0.793411	0.964491	1.205	0.731142	0.977459	1.0918
Hinfp	5.75887	6.10595	5.01254	5.34523	5.37943	6.55194	6.41486	6.07084	5.83215	5.17925	4.8474	5.01097
Bhlhe40	47.5717	38.7597	36.4686	45.7948	48.4763	48.4441	37.9801	37.8359	40.4632	37.471	36.2263	35.7085
Eif4a1	371.647	461.91	504.068	366.252	381.984	366.707	441.755	475.804	468.172	488.028	523.163	501.013
Casp3	13.2399	17.6991	26.3529	11.9394	13.9525	13.8278	16.9592	16.151	19.9871	26.1606	26.1155	26.7825
Usp39	22.8882	28.3393	27.1925	21.7685	24.5575	22.3386	27.2728	29.664	28.0811	26.9573	26.6644	27.9556
Atxn2	38.9335	23.4325	17.1431	39.3591	37.6965	39.745	26.719	22.877	20.7016	17.5177	16.6068	17.3048
Tspan2	13.1837	11.3608	6.95001	12.616	13.7474	13.1878	12.8751	10.7935	10.414	6.29944	6.70192	7.84867
Mtmr9	10.7781	9.29121	10.7816	11.1396	10.7106	10.4843	9.52172	9.66312	8.68878	11.017	10.1855	11.1422
Map3k5	2.20815	1.48797	2.48234	2.34336	2.05973	2.22135	1.6099	1.27162	1.58238	2.60818	2.44035	2.39849
Ccdc66	8.37497	7.3743	7.24622	8.10443	8.40247	8.61802	7.42751	7.70088	6.9945	6.60738	7.08611	8.04516
RGD1310429	12.6322	8.21429	6.63423	13.7697	11.8835	12.2434	9.85708	7.90419	6.88159	6.86492	6.42757	6.6102
NEWGENE_1311061	1.82407	1.37366	0.964128	1.51302	1.9552	2.004	1.33788	1.48835	1.29477	0.899164	0.913516	1.0797
Ppp1r3c	0.932504	1.40832	2.30019	1.09572	0.954376	0.747421	1.1403	1.38953	1.69514	2.90306	2.12252	1.875
Rab33b	6.45398	6.50797	7.08913	5.9673	6.67695	6.71768	6.54671	6.5386	6.43859	7.25419	6.79513	7.21806
Zfp933	7.39427	7.0242	5.65939	6.48328	7.84972	7.84981	6.89166	7.24797	6.93298	4.98566	5.61109	6.38144
Marf1	0.690564	0.179864	0.640638	0.276515	0.576043	1.21913	0.126525	0.292966	0.1201	0.693092	0.76453	0.464292
Snrpd1	69.268	86.0484	90.1008	62.4107	77.5032	67.8902	82.9721	88.8014	86.3719	80.6716	98.1521	91.4787
Mrps10	14.1384	19.4035	11.8564	13.0488	14.8944	14.4719	19.3429	20.3516	18.5162	8.65113	14.238	12.6802
AABR07043407.1	5.50774	4.96978	5.66456	7.475	4.46568	4.58253	4.25042	4.07448	6.58444	5.79691	6.28367	4.91311
Fubp1	40.2968	44.7197	43.8845	38.7857	41.5361	40.5688	45.1747	43.292	45.6925	43.6193	43.0742	44.9599
Rpl39	315.986	411.452	389.849	280.007	376.982	290.97	367.008	427.229	440.119	330.551	398.794	440.202
Mob2	36.8737	43.8766	32.3696	35.3558	35.6046	39.6606	43.9243	43.5167	44.1887	32.5972	32.6487	31.863
Usp42	5.29099	4.06717	4.70971	5.33853	4.90349	5.63094	4.39134	3.83512	3.97504	4.95573	4.33472	4.83867
Rapgef6	5.17383	2.45924	3.54814	4.88807	5.45221	5.18121	2.76887	2.40112	2.20774	3.81911	3.01817	3.80713
Zfp644	7.68682	5.81229	5.82262	7.64302	7.48932	7.92811	6.54387	5.41603	5.47695	5.89157	5.12418	6.45212
Pold1	3.51858	4.54605	13.7976	4.12594	3.32583	3.10397	4.09578	4.3619	5.18047	15.3116	12.8796	13.2014
Lrrc46	0.659798	0.962501	0.9255	0.443655	0.537161	0.998579	1.06514	0.75469	1.06767	1.21712	0.899809	0.659577
Fbxo46	3.235	2.99933	4.63898	3.54139	2.98476	3.17885	2.93253	3.01739	3.04806	5.01628	4.62565	4.27502
RGD1560687	4.64589	7.32296	7.63686	4.26562	3.87349	5.79854	6.88845	6.57097	8.50947	6.79485	8.60589	7.50986
Eif5b	30.761	30.7153	30.5721	29.5261	31.6019	31.1548	35.0226	27.7008	29.4224	25.1262	30.246	36.3442
RGD1308750	11.5768	7.5532	12.7801	6.30592	6.77469	21.6499	7.31811	7.70519	7.6363	24.0983	7.34946	6.89256
Cars2	4.48642	5.22952	5.90152	4.53394	4.95928	3.96603	5.28428	5.1967	5.20757	6.18269	5.48602	6.03586
AABR07013288.4	1.21101	0.916917	1.39329	1.0458	2.0576	0.529626	1.12986	1.0203	0.600591	1.59648	0.795401	1.788
Abi3bp	3.00346	2.05953	1.22157	2.98591	3.02514	2.99932	2.58072	1.80009	1.79778	0.9041	1.37385	1.38677
Cklf	2.5586	4.5544	4.70044	2.23293	3.46392	1.97894	4.66397	3.68666	5.31257	4.96485	3.99098	5.14549
Slc7a1	102.879	46.9517	25.9508	105.164	99.8424	103.632	51.9568	47.0305	41.8678	25.2117	25.0744	27.5663
Cebpzos	70.6269	98.7822	96.579	64.5138	74.7919	72.5751	95.2094	104.486	96.6507	89.1587	98.6768	101.902
Fam107b	14.7191	15.2813	18.2476	14.8791	14.6373	14.6409	14.806	16.1325	14.9054	20.0111	17.0642	17.6674
Ralgapa1	7.67038	4.79774	4.32439	7.552	8.30962	7.14952	5.79214	4.19707	4.404	3.52224	3.95855	5.49236
Hdac2	48.3256	55.6693	47.5814	45.8612	51.2815	47.8342	56.383	54.8034	55.8213	45.2734	47.9844	49.4864
Hspa8	1.51325	2.29881	31.5609	1.39012	2.04121	1.10842	1.86613	2.26407	2.76624	6.00705	30.3955	58.2802
Nasp	20.3338	24.9495	44.2392	19.2807	21.8854	19.8353	22.7222	25.1437	26.9825	44.3445	42.7176	45.6554
Zscan12	5.03921	5.3749	5.29106	5.02575	5.34292	4.74896	5.48266	4.94	5.70205	5.19881	5.42595	5.24843
Tmem189	46.8092	58.86	67.7266	48.1074	46.7547	45.5655	56.5092	59.6165	60.4543	70.1817	69.6402	63.358
Fam46b	5.35643	7.18342	10.1433	6.5893	4.38794	5.09205	7.61459	7.47259	6.46309	11.0989	9.59998	9.73093
Ddx10	9.80931	9.78371	8.30246	9.60107	10.1771	9.64974	9.95783	9.57757	9.81573	7.66163	8.81323	8.43252
Surf6	19.1914	20.1998	17.8051	19.2967	20.7492	17.5283	19.4313	21.9294	19.2387	16.9305	17.3321	19.1528
Cic	20.9633	10.5337	13.0178	22.5074	18.21	22.1726	12.3012	10.1758	9.12403	14.2538	12.0835	12.716
Slc39a1	93.4747	101.918	110.366	94.1151	94.4717	91.8373	98.6919	103.528	103.535	114.281	109.986	106.831
Gpr137	17.9431	23.8313	24.239	19.9303	16.9755	16.9234	23.2159	23.7516	24.5266	24.3478	25.7121	22.6571
mrpl9	19.38	23.8995	19.8403	21.5247	18.9625	17.6527	21.8317	25.3155	24.5514	18.4231	21.0379	20.06
AABR07049960.1	1.99644	1.11344	3.95429	1.63601	1.76416	2.58914	1.23725	1.19709	0.905984	5.13066	3.26626	3.46593
Nudt9	26.1343	31.6015	27.3717	26.1556	23.9531	28.2941	32.1024	32.0475	30.6547	26.6069	27.9314	27.5768
Irf2bp2	107.102	86.6985	68.8344	115.117	97.419	108.771	89.9766	83.769	86.3497	72.245	69.9992	64.2592
Higd1a	20.903	26.5778	35.2951	18.459	23.371	20.8791	22.5607	24.3496	32.8231	34.7796	37.7391	33.3666
Sdhaf2	34.308	41.7103	45.1914	33.4551	35.448	34.0208	38.621	42.6496	43.8602	45.1462	45.0533	45.3748
Zfp617	2.90744	3.24441	3.0074	2.97856	3.36985	2.37393	3.33402	3.03419	3.36502	3.38347	2.8076	2.83114
Mettl25	2.55017	2.18501	2.75695	2.6443	2.79729	2.20891	2.07341	2.30772	2.17388	2.58376	3.08516	2.60192
R3hdm1	44.3515	29.579	16.6654	44.8553	43.7572	44.4419	31.7085	28.7876	28.2409	15.2349	16.953	17.8084
Sirt6	53.0237	74.011	61.2712	57.4262	47.9254	53.7196	72.9715	70.373	78.6886	62.8009	63.7494	57.2631
Dcun1d4	10.1204	7.68854	6.0914	9.54023	10.6991	10.1219	7.99825	8.14057	6.92681	5.83183	6.42153	6.02083
Abr	21.2608	14.7933	20.566	22.7185	19.8176	21.2461	15.2812	15.0532	14.0455	22.3322	19.0587	20.3072
Rev1	8.38284	6.74689	7.27632	7.59636	9.2887	8.26347	7.15808	6.64347	6.43912	6.80379	7.25841	7.76678
Cenpi	11.1232	11.0855	16.7957	10.7055	12.0529	10.611	10.9567	11.6023	10.6975	16.1951	16.3403	17.8516
Echs1	0.791125	1.21163	5.08526	0.752089	0.986485	0.634802	1.15561	1.2041	1.27518	0.865242	13.347	1.04358
Nsdhl	7.65752	10.6362	11.3791	7.3534	8.31847	7.30069	10.054	9.72759	12.127	11.6969	10.7115	11.729
Bambi	24.6918	27.1356	12.4491	26.6706	23.2593	24.1453	26.595	27.14	27.6719	10.9073	13.7718	12.6682
Arid4a	3.89741	2.93009	3.26783	3.72673	4.20492	3.76057	3.70176	2.54218	2.54635	3.4223	2.98248	3.39872
Tmcc3	2.08416	1.77702	2.41624	1.94703	2.23264	2.07283	1.78108	1.84302	1.70696	2.43365	2.14019	2.67489
Coq3	17.4893	22.9084	19.3633	17.3309	18.4972	16.64	21.6273	23.3046	23.7935	18.5307	20.5844	18.9748
Cnot7	12.4152	11.9421	11.1913	11.876	13.3888	11.9807	12.4771	11.8906	11.4585	10.9692	11.25	11.3548
E4f1	5.18179	5.62407	5.02431	5.35462	5.08901	5.10175	5.8046	4.67917	6.38844	4.91533	5.25978	4.89782
Suv39h2	2.19071	2.22139	3.58254	1.71289	2.43035	2.42889	2.73883	1.98607	1.93928	3.6835	3.26342	3.8007
Sdk2	2.56038	0.879489	0.788433	2.92052	2.3154	2.44522	1.29727	0.700282	0.640918	0.871385	0.79222	0.701694
Cdca5	8.4448	10.5519	17.4094	8.33725	8.25562	8.74152	9.37851	11.0172	11.2602	19.4539	16.4803	16.294
Gpatch4	17.172	16.5379	8.58391	16.8722	16.5829	18.0609	17.3847	16.2373	15.9917	6.40286	9.99415	9.35472
Spg20	8.27207	8.45567	11.9774	7.94527	8.66631	8.20463	8.78505	8.13352	8.44844	12.2978	11.2454	12.3889
Lins1	1.86026	2.0736	2.44705	1.86576	2.01426	1.70078	2.02467	2.27766	1.91846	2.72435	2.17584	2.44094
Isg20	6.39285	3.66993	2.15152	6.85177	7.57448	4.75231	3.66905	4.62787	2.71287	2.55065	2.24309	1.66083
Ppfia4	1.19261	1.11888	1.07538	1.22431	0.926469	1.42705	1.04977	1.21634	1.09053	1.1299	1.0908	1.00543
Trim44	32.7852	25.887	24.033	32.5421	32.6271	33.1864	29.86	25.8138	21.9874	24.321	23.7604	24.0177
Zfp259	13.9949	16.2981	12.0999	13.5653	14.2029	14.2165	16.8285	15.7619	16.304	12.2869	12.7713	11.2415
Ddb1	232.061	228.022	240.016	235.597	234.05	226.537	226.434	233.236	224.397	249.871	233.234	236.944
AABR07015719.1	5.11743	4.61978	7.48363	4.96247	4.1409	6.2489	4.63682	4.46904	4.75347	8.0117	8.93586	5.50333
Lmnb2	25.9919	21.9742	35.224	26.5302	24.908	26.5374	23.0337	21.4626	21.4263	38.1303	32.8593	34.6824
Ube2q2	24.6764	24.8509	18.5838	23.9418	24.2284	25.859	26.9907	24.4229	23.139	18.6761	18.651	18.4242
Trip12	39.7847	32.222	33.2805	39.5715	40.2487	39.534	34.4499	31.389	30.827	33.5206	31.6125	34.7084
Mogat2	0.551315	0.623057	1.07944	0.638802	0.547852	0.467291	0.766828	0.543325	0.559019	1.13063	0.809751	1.29792
Ulk4	1.07061	1.09398	1.76719	1.17287	1.03505	1.0039	1.15649	1.10088	1.02458	2.03934	1.55291	1.70931
Sdc4	79.4911	69.9121	75.3604	81.7882	81.009	75.6761	73.2726	68.4973	67.9663	77.8763	74.76	73.4449
Lyn	6.66571	6.6366	6.50496	6.3409	6.92272	6.73351	6.69831	6.32864	6.88284	6.40282	6.89188	6.22018
Osbpl7	1.61903	1.5015	2.28362	1.61673	1.4245	1.81586	1.74321	1.4848	1.27648	2.3586	2.27907	2.21319
LOC690468	13.0081	18.4449	16.1854	11.2476	15.9703	11.8065	11.8423	21.5476	21.9449	14.4962	13.8116	20.2484
RGD1359158	10.9835	12.841	15.0889	9.46925	13.9834	9.49791	9.61452	15.1512	13.7573	14.9008	15.5227	14.8432
LOC680700	1.3405	2.60122	1.45798	1.11647	1.7742	1.13082	1.36703	2.68121	3.75544	1.18564	1.52846	1.65984
Klhl38	0.985977	0.842543	1.17568	0.904327	0.979116	1.07449	0.916888	0.720439	0.890304	1.32972	1.12693	1.07039
Ccdc50	45.6197	37.5448	34.1401	41.6088	47.0017	48.2486	39.9837	38.6619	33.9888	33.6453	33.9704	34.8047
Abcd1	3.72499	3.81863	5.91113	3.97221	3.37235	3.8304	3.75063	3.68751	4.01776	6.68501	5.62426	5.42411
Coq6	11.0895	13.1099	12.0379	12.1294	10.5738	10.5654	11.5917	13.5449	14.1931	13.0005	11.8609	11.2524
Cpne3	13.7492	10.697	12.3173	13.4645	14.3736	13.4096	11.5985	10.828	9.66471	12.7146	11.3229	12.9143
Tspan12	1.74023	2.08729	2.18642	1.48928	1.95096	1.78045	2.11014	2.13273	2.01901	1.8473	2.27282	2.43914
Trim46	10.277	13.1063	14.5447	11.3112	8.83912	10.6807	13.7491	12.2157	13.3541	17.4437	13.3671	12.8232
Trim41	13.4122	11.9325	12.6056	13.1114	13.7207	13.4043	12.9684	11.8709	10.9581	12.4811	12.6864	12.6494
Dpp8	30.8953	23.6934	25.4978	30.9154	31.3504	30.4202	25.0816	23.7978	22.2007	25.5635	23.7535	27.1764
Rbm42	35.3261	50.9969	65.305	37.2466	34.2363	34.4953	45.4498	51.7337	55.8072	69.0687	64.8003	62.0461
Cdk1	108.61	150.166	194.517	103.914	114.818	107.098	139.406	152.447	158.646	185.041	195.888	202.622
Igsf3	6.73945	3.16026	5.28909	7.07255	6.19271	6.95308	3.61459	2.79827	3.06793	5.97117	4.70725	5.18885
LOC292543	0.890546	0.829058	0.684598	0.647532	1.04032	0.983789	0.731865	0.897149	0.85816	0.773605	0.613718	0.66647
Prkd3	56.7271	46.7823	52.96	54.4029	59.8508	55.9277	51.399	44.9127	44.0354	54.4616	50.3494	54.069
Gclm	20.8264	21.9844	26.2742	20.8492	22.0754	19.5546	22.0925	22.7191	21.1417	26.2702	26.0692	26.4832
B3glct	28.0758	28.5337	30.9661	27.5801	27.9345	28.7128	29.9075	27.6049	28.0887	32.5421	29.9791	30.3771
Tbk1	13.9124	13.6976	17.1239	12.3845	14.7498	14.6028	14.6842	12.9092	13.4995	17.7615	16.6232	16.987
Odf2l	2.41872	2.73168	2.60171	2.25204	2.50166	2.50246	2.77792	2.61883	2.7983	2.24644	2.59417	2.96451
AABR07054456.3	0.677905	0.662206	0.339715	0.242995	1.5446	0.24612	1.0501	0.218834	0.717681	0.580612	0.221776	0.216755
Snta1	26.0484	33.3649	34.786	28.0847	25.2077	24.8528	32.2456	32.7202	35.1291	36.6373	34.9949	32.7258
Smtn	66.496	63.362	57.9618	70.3581	63.7881	65.3417	62.025	63.8854	64.1757	60.3358	57.408	56.1417
Hacd3	26.4099	25.3005	27.7976	26.4136	27.0077	25.8085	27.025	24.6463	24.23	27.521	28.1314	27.7403
Grin2d	2.0663	1.42885	2.10998	2.10608	1.85233	2.2405	1.67146	1.32409	1.291	2.20491	2.15187	1.97318
LOC680959	0.533448	0.622646	0.636321	0.67352	0.244642	0.682182	0.465698	0.606551	0.79569	0.321861	1.10647	0.480631
Wbp4	16.1361	15.0591	14.8777	15.0896	15.9619	17.3568	17.1696	14.8903	13.1172	14.096	14.2848	16.2524
Inpp4a	5.32922	2.43473	2.55925	5.36838	4.61047	6.00881	3.05131	2.42549	1.8274	2.78285	2.54115	2.35375
42979	4.63289	6.21606	7.56157	5.07255	4.8842	3.94192	5.89599	5.90713	6.84507	7.13985	7.78252	7.76234
Zfp280d	9.39292	7.85349	6.24839	9.35673	10.19	8.63208	8.73737	6.83538	7.98771	5.13324	6.35997	7.25197
Smarcal1	5.65379	5.48539	7.93986	5.29431	5.41781	6.24926	5.66704	5.33637	5.45278	8.38482	7.82412	7.61065
Neurl2	7.90811	10.8991	11.7714	7.83059	7.57448	8.31924	10.5566	11.0379	11.1029	11.355	11.9631	11.996
Lamtor2	111.715	155.945	144.646	108.167	124.2	102.779	142.099	158.561	167.174	141.264	154.782	137.892
Echdc1	15.8323	19.4285	22.9796	14.1356	17.4269	15.9344	19.1741	19.17	19.9414	22.0402	23.2526	23.6458
Prrc1	26.9086	26.2586	36.3263	28.6016	25.1832	26.9412	28.4757	23.4439	26.8562	39.3011	36.3456	33.332
Stk38	35.9606	26.367	28.388	35.8764	35.4662	36.5391	29.2901	26.1337	23.6772	28.9701	26.984	29.2098
Zfp532	10.8589	5.87406	5.67768	10.93	10.7923	10.8545	6.34762	5.6443	5.63027	5.94652	5.0156	6.07092
Syn1	3.02421	2.31632	2.80593	3.20975	2.79027	3.07262	2.08064	2.34421	2.52413	2.96175	2.71511	2.74093
Cttnbp2nl	26.7319	20.4994	12.4991	26.6981	26.8488	26.6488	22.6284	20.1681	18.7016	11.826	11.7352	13.9363
Arf6	145.242	168.721	135.17	156.287	133.727	145.712	179.109	163.565	163.49	137.127	139.139	129.242
Ccdc62	2.84489	1.62296	1.31084	2.15751	3.25223	3.12492	1.92068	1.18522	1.76297	1.34034	1.43745	1.15472
Spcs2	91.5318	110.266	122.981	88.4808	95.6891	90.4255	105.697	111.039	114.061	117.787	124.585	126.57
Gins1	10.5871	16.6564	33.3124	11.3917	11.3371	9.03241	13.625	18.4455	17.8987	33.5429	33.3437	33.0506
Myo19	6.08368	5.54564	5.46047	6.40952	5.45828	6.38323	5.7783	5.62031	5.23831	5.77667	5.02413	5.5806
Aurkb	13.867	17.8871	31.6766	13.2604	14.3085	14.032	16.6432	17.1942	19.8239	33.7869	29.8827	31.36
AC128207.1	23.2361	21.4601	12.6493	24.7259	22.4529	22.5295	21.4564	24.056	18.8679	11.3098	14.5914	12.0466
Cdx2	4.5373	5.56709	8.00138	4.95952	4.11915	4.53323	5.59338	5.71916	5.38874	8.91179	7.72808	7.36428
Zfp706	52.9695	60.8213	58.4394	50.7001	55.4336	52.7748	59.6719	61.7624	61.0295	58.6029	58.6238	58.0916
RGD1564036	4.60774	5.56126	5.84363	4.60079	4.71119	4.51124	5.66857	5.37751	5.63771	6.00333	5.85185	5.6757
Arc	2.54183	2.80409	3.2988	2.2607	2.57543	2.78936	2.57563	2.72073	3.1159	3.83031	3.15121	2.91487
Idh2	92.7606	137.568	201.167	92.367	90.9531	94.9617	121.883	136.414	154.407	207.334	206.844	189.324
Bloc1s4	8.18186	11.7812	12.6984	7.9234	8.78912	7.83308	10.9899	11.8356	12.5182	13.6795	12.9041	11.5116
Fam60a	10.7381	9.94384	12.9355	5.48838	14.0794	12.6466	6.94938	12.1837	10.6985	11.3873	13.1239	14.2955
AABR07012795.1	54.7396	72.0308	98.2508	53.4438	58.5694	52.2055	68.3438	71.1484	76.6003	93.152	99.032	102.568
LOC288913	129.787	181.013	196.157	137.823	125.067	126.472	175.028	174.003	194.008	193.296	213.53	181.646
Ggnbp1	1.17137	1.1747	1.27738	1.10967	1.37041	1.03402	1.11254	1.31912	1.09246	1.34339	1.4989	0.989838
Ccdc120	3.82783	3.28884	4.87137	4.18277	3.1493	4.1514	3.34266	3.93723	2.58662	4.90507	4.83424	4.87478
Fbxo2	7.592	11.3946	15.4154	7.57865	6.36256	8.83478	10.2167	11.2035	12.7637	15.8686	15.9218	14.4559
Dlk2	0.941868	1.24142	1.70595	1.11801	1.05428	0.653304	1.56094	1.31665	0.846675	1.78092	1.68756	1.64935
Eif4e3	5.42004	5.56408	6.01602	5.45143	5.06229	5.7464	5.64974	5.28704	5.75545	5.20633	6.43876	6.40299
Txndc15	27.6013	37.1162	33.9873	28.232	26.2656	28.3063	36.619	35.1839	39.5456	33.6152	34.9506	33.3961
Nes	21.8444	21.6991	26.2334	21.7856	21.8122	21.9354	20.8821	22.1799	22.0352	28.0308	24.8701	25.7994
Kdm5c	62.8023	42.1824	41.7492	64.4627	58.957	64.9871	45.8959	42.1541	38.497	42.8652	41.475	40.9075
Atxn7l2	4.17181	4.37762	4.54207	3.91459	3.90552	4.69532	4.74118	4.36031	4.03137	4.84085	4.48945	4.29591
Pcyt1b	0.395937	0.623497	1.4724	0.348699	0.379972	0.459139	0.572622	0.439638	0.858229	1.5275	1.24117	1.64853
RGD1560398	4.90806	8.95875	9.54643	5.37586	5.90938	3.43894	10.2709	7.13459	9.47077	9.46478	10.8458	8.32874
Ttc23	11.1427	12.9587	12.6379	10.4393	11.9614	11.0274	12.7015	12.5889	13.5856	11.6332	13.3715	12.9089
Bnip3l	24.3853	28.4051	31.5032	23.6505	25.6098	23.8958	27.824	27.9101	29.4813	32.1506	30.6366	31.7225
Mphosph10	31.8802	31.4398	22.3287	29.5334	32.7185	33.3888	32.0894	31.1056	31.1245	20.7892	22.462	23.7348
AABR07068279.1	3.13515	1.05128	1.20419	4.47647	2.78129	2.1477	1.62906	1.06089	0.463901	1.5012	0.430061	1.68129
Zfhx3	6.4532	0.926898	1.50211	6.96829	5.76715	6.62418	1.25933	0.771281	0.750081	1.53256	1.41611	1.55767
Amt	1.33814	1.22597	0.819624	1.63601	0.928508	1.44992	1.28144	1.28917	1.10731	0.570073	0.839896	1.0489
Rpl7	108.156	152.033	144.713	105.883	116.566	102.018	141.327	156.206	158.565	134.767	154.695	144.679
Enah	315.451	302.949	238.186	316.937	303.606	325.809	317.646	306.067	285.133	241.191	230.906	242.461
Ift57	21.0132	25.5472	21.7577	21.0356	20.4268	21.5771	26.1681	25.3828	25.0907	20.6667	22.3282	22.2782
Dcaf10	6.25893	4.89026	4.00335	6.07896	6.55307	6.14475	5.35976	4.8797	4.43132	4.19872	3.82899	3.98233
Tm9sf2	43.4431	45.139	50.4134	45.1284	44.7152	40.4855	45.404	44.8337	45.1793	50.2151	48.3301	52.6951
Aldh18a1	21.6239	26.2502	11.3535	11.0617	34.7169	19.093	39.0168	33.9196	5.81409	12.713	5.69034	15.657
Pot1	9.62778	10.3818	10.6002	8.43343	10.9651	9.48483	9.48991	10.6032	11.0522	10.0536	10.1211	11.626
AC114363.1	0.754912	0.906384	0.53217	0.543542	0.98715	0.734043	0.313189	0.978994	1.42697	0.288609	0.661438	0.646462
LOC100910308	3.48685	12.7755	3.40089	3.14682	4.4162	2.89754	5.5385	4.17361	28.6145	3.28102	3.65532	3.26634
LOC288978	3.71654	3.99839	3.85429	3.728	4.10338	3.31825	3.85676	3.96774	4.17066	3.46409	3.86643	4.23236
Ormdl2	32.1739	40.9103	42.2554	30.2205	34.0903	32.2108	39.23	40.718	42.7828	40.7691	44.0985	41.8985
Tslp	2.86315	2.6923	1.43599	3.97792	1.66719	2.94433	1.71906	2.89347	3.46436	0.731142	1.25673	2.32008
H1fx	77.247	114.106	87.6547	86.257	68.4152	77.0689	108.313	108.521	125.483	81.9125	99.4317	81.6201
Usp8	15.1275	13.0826	11.5504	15.35	14.8247	15.2077	14.097	12.8902	12.2606	11.3759	11.2828	11.9927
Bco1	0.701154	0.754954	1.01235	0.674436	0.688991	0.740036	0.728643	0.733913	0.802306	0.850512	1.35932	0.827208
Hoxd4	1.86205	2.86639	2.767	1.72441	1.6494	2.21234	3.10005	2.44331	3.05581	2.39893	3.42046	2.48162
Vrk3	9.88813	12.4275	11.8022	10.7701	9.2584	9.63591	12.7838	11.3157	13.1831	12.2665	12.1559	10.9841
Id1	60.969	83.7007	94.8915	60.0881	65.4301	57.3887	74.9103	85.4515	90.7403	97.8799	93.2121	93.5825
Rabep2	8.39454	10.8774	18.3333	7.61643	8.85365	8.71354	10.7864	9.87548	11.9702	20.8846	17.2737	16.8417
Ppm1j	0.943685	0.9793	0.624104	0.809229	0.99728	1.02455	0.974186	0.910958	1.05276	0.644523	0.712188	0.515602
Cdkn2c	18.9164	24.8832	34.9677	18.3901	21.1789	17.1803	23.1873	24.667	26.7953	34.705	33.5685	36.6296
Smpdl3b	1.50545	1.77767	1.98699	1.30927	1.60046	1.60663	1.6974	1.95003	1.68557	1.98531	1.99923	1.97643
Pole2	1.87676	2.21396	5.44647	1.75369	2.32236	1.55422	2.08411	2.03996	2.51781	5.55793	5.50191	5.27957
Kansl3	21.8002	17.1941	13.7268	22.002	21.0014	22.3973	18.4957	17.5588	15.5277	13.6731	13.9755	13.5318
Stk39	15.7839	17.7135	14.8414	15.2218	16.5596	15.5702	18.1061	17.5474	17.4869	14.6616	15.2092	14.6536
Mief2	9.13418	8.74181	9.71974	9.21884	8.87963	9.30406	9.21993	9.51788	7.48761	10.0435	8.92467	10.1911
Lasp1	74.2681	77.6198	107.343	78.7165	70.242	73.8456	79.7436	75.8814	77.2343	113.204	104.297	104.527
Mcoln1	40.7648	47.6195	44.7178	41.7882	40.1212	40.3852	47.5012	45.9361	49.4212	45.7997	45.8981	42.4557
Mcrip2	5.98038	6.99204	4.89971	5.96968	5.69538	6.27607	6.923	6.46494	7.58817	4.93521	5.51736	4.24655
Ubox5	3.28381	2.68091	2.4834	3.28622	3.32253	3.24269	2.69387	2.73064	2.61822	2.37451	2.61275	2.46294
Taf4b	5.38368	4.04429	2.10727	4.84948	5.86683	5.43472	4.56998	3.78968	3.77322	1.9686	1.82751	2.52571
Zfp94	5.75671	6.21803	7.27739	5.39996	5.69798	6.17218	6.25768	6.24859	6.14781	7.8329	7.4064	6.59288
Stx7	12.8144	11.6775	11.4055	9.01931	18.1531	11.2708	11.17	11.6387	12.2236	9.4537	10.7618	14.001
Fbrsl1	10.4881	6.2051	7.31768	12.1319	8.70316	10.6291	6.86808	5.95447	5.79274	8.8655	6.86497	6.22256
Gpatch2l	7.36599	6.56709	5.16802	7.35059	7.2186	7.52878	7.37032	6.19203	6.13891	5.54203	4.78656	5.17547
Pgs1	43.5118	46.46	37.6888	44.1266	41.7148	44.6941	45.5623	47.9438	45.8738	37.5495	37.869	37.648
Psmb8	7.93574	8.91194	3.95984	7.47839	9.42413	6.90471	8.48618	8.93392	9.31572	3.48463	3.99307	4.40184
Cdk4	326.667	453.688	459.93	344.402	313.605	321.993	427.738	448.379	484.946	445.197	492.11	442.483
Lcmt2	4.48196	5.14175	4.9872	4.40515	4.10616	4.93458	4.33687	5.83248	5.2559	4.85621	6.12391	3.9815
Clta	175.516	256.843	286.339	181.142	180.269	165.136	240.443	256.974	273.11	283.963	299.389	275.665
Rin3	13.3093	10.5111	11.931	14.277	10.9306	14.7204	10.5958	10.6863	10.2513	13.1551	11.6414	10.9966
Chd4	84.2034	54.138	55.3514	85.3132	80.9915	86.3055	60.1033	54.3534	47.9573	58.4819	53.3491	54.2232
Capza1	38.1083	39.2562	46.154	37.0864	39.4811	37.7572	39.9101	38.8792	38.9793	46.9744	42.6505	48.8372
Sgk1	12.8655	10.6041	5.16858	12.5431	12.3499	13.7036	9.27777	11.2959	11.2386	3.89129	5.85253	5.76192
LOC102555377	1.11889	1.00139	0.892508	1.07943	1.23046	1.04679	0.9131	1.0962	0.994859	0.749976	0.985171	0.942378
Mpdz	10.0603	6.69645	6.21762	9.68184	10.1835	10.3155	7.25702	6.62657	6.20575	6.48402	5.71546	6.45336
Hprt1	2.25352	3.99553	3.01661	5.5732	0.828141	0.359219	10.641	0.547532	0.798076	0.766712	0.554894	7.72821
[truncated: 9,851 more rows]

## Sheet: DEs model vs control
model vs control
Gene Symbol	FDR	PValue	logCPM	logFC
Maml2	1.05e-11	1.33e-13	3.98353	-1.31522
Hic2	2.95e-08	6.37e-10	1.93571	-1.89203
Prdm16	4.39e-14	4.22e-16	4.9047	-1.25222
Iqsec1	1.59e-26	4.26e-29	6.65031	-1.17142
Xrcc3	2.4e-17	1.64e-19	2.77047	-2.44691
Tnrc6a	9.28e-32	1.58e-34	6.9042	-1.40931
AABR07068048.2	0.0144	0.00178	1.34381	1.0155
Nin	0.000747	5.65e-05	1.60697	-1.4323
Atp2b4	2.27e-23	7.85e-26	5.06093	-1.38745
Zmiz1	1.81e-23	6.08e-26	5.7271	-1.2868
Tecpr2	9.41e-06	3.82e-07	3.55858	-1.06917
Kif21a	5.7e-15	4.99e-17	4.84996	-1.29292
NEWGENE_1310139	1.64e-08	3.38e-10	2.29872	-1.77412
AABR07058539.1	0.00188	0.000164	1.6474	-1.11862
Ccdc88a	8.21e-12	1.02e-13	5.00749	-1.13414
Jmy	1.2e-08	2.43e-10	4.09979	-1.13176
AABR07054332.1	2.36e-15	1.97e-17	8.46048	1.04187
Kdm7a	0.00043	3.03e-05	2.9275	-1.10186
Hmcn1	8.93e-32	1.49e-34	7.46471	-1.4265
Pan3	4.84e-09	9.21e-11	5.03088	-1.00952
Bptf	1.16e-25	3.43e-28	6.50075	-1.37861
Nf1	1.1e-29	2.34e-32	6.13261	-1.47221
Hmbox1	2.02e-05	9.09e-07	2.84938	-1.15594
Dcun1d2	2.1e-08	4.43e-10	1.67236	2.86159
Slc23a3	0.0135	0.00166	0.484411	-1.15442
Soga1	2.92e-33	4.06e-36	5.62139	-2.61477
Bcl2	0.000261	1.7e-05	1.83729	-1.26877
Dusp11	0.0173	0.00221	1.83869	1.54548
Zbtb10	4.14e-05	2.08e-06	3.85207	-1.03333
Zfp518b	0.00187	0.000163	1.7294	-1.12943
Arr3	9.19e-10	1.55e-11	0.248744	-3.06849
Utrn	3.19e-21	1.38e-23	7.44297	-1.0124
AABR07035780.1	0.00852	0.00096	0.89278	-1.19241
Clcn5	5.11e-07	1.51e-08	3.63656	-1.17122
Hells	0.00416	0.000415	1.71941	-1.29102
Pddc1	0.000699	5.21e-05	2.80184	1.30774
Rad54l2	0.00103	8.14e-05	3.31593	-1.00156
Arhgap31	0.000177	1.09e-05	2.63796	-1.16035
Armcx4	1.46e-18	8.64e-21	5.67503	-1.12031
Amotl1	6.25e-24	2.02e-26	5.98333	-1.08034
Srgap3	0.000138	8.22e-06	2.47782	-1.40195
AABR07010563.1	0.00011	6.35e-06	2.30596	-1.2881
AABR07035796.1	1.4e-09	2.46e-11	2.94455	-1.67604
Ncoa6	1.89e-15	1.56e-17	6.0785	-1.00081
Mroh8	0.00587	0.000623	1.06206	-1.16287
Npas2	0.00495	0.000509	1.80136	-1.0472
Abl2	3.55e-21	1.55e-23	4.4959	-1.75892
Gpr161	1.13e-05	4.7e-07	3.42556	-1.04535
AC096239.3	0.000755	5.72e-05	1.67787	-1.29659
AC097575.3	0.000817	6.29e-05	1.57183	1.19716
Setbp1	1.08e-30	2.06e-33	4.47663	-2.06459
Rapgef6	2.1e-11	2.71e-13	4.52304	-1.07135
Nav1	2.26e-22	8.78e-25	5.62425	-1.29359
Masp2	3.33e-06	1.21e-07	1.95921	-1.61539
AABR07033887.1	3.65e-07	1.04e-08	2.69772	-1.42786
Zfp458	0.0274	0.00387	0.156822	-1.14372
Mib1	6.47e-18	4.14e-20	5.01116	-1.43095
N4bp2	3.67e-05	1.82e-06	2.59658	-1.25399
AABR07066820.1	8.7e-10	1.45e-11	1.93508	-2.19475
Ahnak2	9.34e-78	2.88e-82	7.50143	-2.33611
Kif26b	3.91e-16	2.97e-18	5.17468	-1.14032
Kif13a	1.91e-19	1.03e-21	6.40829	-1.09784
Cit	1.69e-34	1.87e-37	6.00571	-1.28175
Huwe1	3.72e-26	1.07e-28	8.07329	-1.32511
Nlgn3	3.59e-05	1.77e-06	0.618627	-1.95412
LOC100911734	0.00299	0.000283	2.85029	1.45476
Dlg5	4.88e-16	3.75e-18	5.52626	-1.17925
Phlpp2	1.64e-09	2.91e-11	3.56939	-1.5742
Per2	8.85e-11	1.29e-12	5.09854	-1.06375
Gan	5.78e-10	9.44e-12	2.60419	-1.9665
Cd101	6.57e-08	1.53e-09	0.512846	-2.55157
AC103170.2	0.00207	0.000184	0.998979	-1.32042
Plekhh1	0.00564	0.000594	1.12084	-1.14718
Atf7	7.73e-11	1.11e-12	4.7987	-1.06435
Apba1	2.06e-06	7.01e-08	3.60038	-1.1534
Ttc28	4.7e-41	3.05e-44	6.89675	-1.5462
Eif3h	0.00828	0.000929	4.05176	-1.60795
AABR07035779.1	6.26e-09	1.21e-10	0.0160197	-3.05318
Acvr2b	0.0201	0.00265	0.55149	-1.08755
Prrc2b	3.98e-33	5.77e-36	7.58726	-1.70828
Tbc1d16	7.99e-06	3.17e-07	3.86525	-1.04597
AABR07027088.1	4.31e-07	1.24e-08	1.88774	-3.94325
Prr14l	7.14e-10	1.17e-11	5.07541	-1.05922
LOC100911766	3.87e-09	7.25e-11	5.25032	1.61266
Sptbn2	0.000619	4.54e-05	1.28564	-1.46053
AC132720.1	0.00647	0.000698	1.0644	-1.13226
Inpp4a	3.07e-06	1.1e-07	3.73582	-1.12553
LOC102549542	0.029	0.00414	0.443967	2.4884
Actl7a	0.00545	0.000569	0.406487	-1.4302
Adprhl1	0.0137	0.00168	1.28682	-1.01508
AABR07035780.5	2.09e-08	4.41e-10	0.981541	-2.42489
Gng3	5.86e-09	1.13e-10	0.895898	-2.55516
Igdcc4	0.00113	9.18e-05	1.46716	-1.22746
AABR07066826.1	0.000382	2.64e-05	3.03857	-1.00902
Ubr4	2.16e-33	2.93e-36	8.12273	-1.52564
Cep295nl	2.61e-05	1.22e-06	0.932181	-1.73519
Cgn	7.97e-07	2.46e-08	3.49186	-1.22234
Tnrc6b	1.38e-64	2.13e-68	6.24233	-1.76055
Trim71	3.23e-09	5.95e-11	1.16421	-2.3095
Duoxa2	8.18e-07	2.53e-08	1.14035	-2.0226
Ccdc158	0.000799	6.11e-05	2.07347	-1.119
AABR07035780.3	1.12e-07	2.77e-09	0.650385	-2.44041
Slc6a6	9.41e-20	4.99e-22	7.12249	-1.03715
Extl3	2.83e-18	1.75e-20	5.93434	-1.18464
Plekhm3	3.72e-05	1.85e-06	2.27081	-1.48631
Bmpr2	5.39e-19	3.03e-21	6.16231	-1.19807
Wdr66	0.000129	7.59e-06	0.4263	-1.81567
AC105648.2	0.0179	0.0023	0.125511	-1.2309
Hipk2	4.59e-32	7.22e-35	3.9415	-2.69012
LOC102546963	2.83e-17	1.95e-19	3.22244	-2.40445
Mt-nd4l	1.57e-52	4.85e-56	7.67209	-1.79206
AABR07073181.1	4.85e-39	3.74e-42	8.90192	-2.73579
Rpl39l	0.0209	0.00279	0.717682	1.05884
Fzd6	1.79e-13	1.81e-15	3.97947	-1.3503
Birc6	5.52e-15	4.8e-17	7.4493	-1.21459
Mapk8ip3	1.04e-20	4.86e-23	6.16774	-1.22978
RGD1306271	4.58e-09	8.67e-11	3.51447	-1.34837
Map1a	9.1e-22	3.71e-24	7.53828	-1.15124
LOC100910944	0.00233	0.000211	3.2734	3.27974
Chrnb2	2.1e-05	9.5e-07	0.126675	-2.14535
Rfx7	8.51e-16	6.8e-18	5.33873	-1.16398
Ankrd53	0.00104	8.3e-05	2.18012	-1.30335
Adgrl1	3.62e-14	3.44e-16	5.67962	-1.07658
Klf13	2.29e-05	1.05e-06	2.90395	-1.15406
Kif21b	8.58e-38	7.15e-41	7.15536	-1.54241
LOC102556337	0.0134	0.00164	2.50044	1.55214
LOC100910275	0.0123	0.00148	3.31037	1.25028
Gnas	2.54e-05	1.18e-06	0.728597	-1.72308
AY172581.7	0.0021	0.000187	1.70219	-1.77307
Zfp704	1.22e-08	2.47e-10	1.93749	-2.00763
Fcho1	0.0271	0.00381	0.572529	-1.07719
Zbtb33	0.0197	0.0026	1.04118	2.81645
Chd7	1.45e-14	1.32e-16	3.67783	-1.90959
Tmem170b	0.0126	0.00153	0.598145	-1.20773
Arhgef17	3.86e-20	1.94e-22	8.22815	-1.09702
Crim1	2.4e-12	2.82e-14	9.57221	-1.0188
Hcfc1	2.68e-26	7.44e-29	5.78443	-1.39007
Fmn1	5.79e-19	3.27e-21	5.25456	-1.28706
LOC103692173	4.75e-10	7.63e-12	2.51475	2.40275
AABR07031388.1	7.17e-05	3.92e-06	0.396298	-4.82554
Med13l	4.5e-45	2.22e-48	7.56045	-1.83894
Slc25a27	0.000736	5.56e-05	2.3539	-1.07244
Helz2	0.00105	8.43e-05	1.2872	-1.44105
AC135741.1	1.2e-05	5.07e-07	0.258103	-1.99055
Has3	1.65e-06	5.52e-08	1.38437	-1.87481
Srgap1	2.71e-11	3.59e-13	3.39917	-1.47337
Fam126b	0.0136	0.00167	1.38025	-1.09184
Loxl4	3.56e-16	2.69e-18	6.65124	-1.00023
Zbtb40	7.56e-09	1.49e-10	3.18469	-1.51105
Zfhx2	7.31e-59	1.58e-62	3.35633	-4.41027
Sh3pxd2a	9.47e-38	8.18e-41	7.06951	-1.54339
Dlc1	2.91e-27	7.36e-30	6.25974	-1.22102
Sh3rf3	2.55e-09	4.65e-11	3.95344	-1.22451
Adcy6	9.98e-19	5.75e-21	7.01789	-1.00631
Zdhhc21	5.01e-09	9.56e-11	4.795	-1.05905
Ovol1	0.0236	0.00322	0.493155	-1.0333
Eno2	7.17e-05	3.92e-06	3.99702	-1.87216
Kmt2e	1.14e-20	5.38e-23	6.42225	-1.06321
Hr	0.00235	0.000213	0.0839623	-1.66859
Arid3b	0.000736	5.55e-05	1.3779	-1.47586
Kmt2b	2.23e-22	8.61e-25	5.85788	-1.40678
AABR07006860.1	4.96e-08	1.14e-09	0.832575	-2.33728
Ndufa1	1.48e-14	1.35e-16	2.96701	-3.07894
Tg	8.82e-05	4.94e-06	1.92956	-1.40929
Sh3pxd2b	1.9e-20	9.23e-23	5.5855	-1.106
Kat6b	6.2e-11	8.71e-13	4.54627	-1.06516
Ankrd52	1.17e-22	4.32e-25	7.24762	-1.17991
Fat1	3.52e-37	3.26e-40	9.54998	-1.47319
Tmem191c	0.0357	0.0053	0.618894	-1.05773
Celsr2	8.41e-20	4.41e-22	4.5078	-1.47388
Acpt	2.52e-05	1.17e-06	1.34067	-1.59726
Tenm3	6e-30	1.24e-32	7.25018	-1.1826
Plch1	0.0127	0.00154	0.242705	-1.16011
Phex	5.11e-05	2.68e-06	0.220226	-1.94737
AABR07019085.1	2.96e-07	8.15e-09	2.61718	-2.3403
Kcnh1	4.84e-15	4.17e-17	4.70497	-1.19323
Syde2	7.85e-13	8.62e-15	5.15943	-1.04327
Ep300	1.25e-20	5.96e-23	4.94851	-1.82638
Prkcg	5.04e-05	2.63e-06	2.64795	-1.35507
Prrc2a	1.09e-18	6.31e-21	8.58738	-1.1467
LOC100911417	4.43e-05	2.26e-06	3.98977	-2.76188
Peak1	4.75e-25	1.45e-27	5.90792	-1.5641
Foxp3	8.22e-05	4.56e-06	0.140029	-1.99116
Slc16a3	0.0308	0.00444	0.542795	-1.06557
Klf7	7.59e-22	3.04e-24	3.7858	-1.88733
Nbeal1	1.77e-11	2.27e-13	4.64877	-1.1983
Rcor1	1.65e-05	7.26e-07	3.60422	-1.04444
3082ex4-5	0.0475	0.00743	0.190031	-1.02282
Pkd1	4.26e-54	1.18e-57	7.50085	-1.80277
Akna	2.21e-11	2.87e-13	4.66749	-1.02732
Ankrd24	0.0359	0.00533	1.90756	-2.11031
AABR07042937.1	0.00804	0.000898	1.15008	3.1528
Irs1	4.53e-09	8.56e-11	4.62016	-1.2154
AABR07020860.1	0.000287	1.9e-05	3.56654	-1.09698
Adcy5	0.0139	0.00171	0.0584932	-1.40305
Nhs	3.59e-12	4.29e-14	4.46183	-1.31924
Mlxip	3.01e-16	2.26e-18	4.48739	-1.44287
Mical3	2.79e-20	1.38e-22	5.13608	-1.68005
Dicer1	5.3e-17	3.72e-19	4.76645	-1.37291
AABR07044049.1	5.31e-07	1.58e-08	2.78467	-1.51761
RGD1565367	0.000151	9.16e-06	0.424563	-1.98822
LOC100911372	0.043	0.00659	5.67025	-1.65295
Rn50_5_0791.1	1.72e-06	5.79e-08	3.38268	-1.34582
Slc7a1	1.38e-26	3.66e-29	8.69431	-1.13146
Fnbp4	2.24e-18	1.36e-20	4.9082	-1.20683
Rai1	8.71e-23	3.17e-25	6.611	-1.26262
Rn50_X_0745.4	0.0152	0.0019	1.38416	1.24097
Gabbr2	0.0444	0.00685	0.498894	-1.05503
Igf2r	1.02e-21	4.22e-24	8.76284	-1.04889
LOC102554790	0.0413	0.00629	0.690777	1.4247
Myo7a	1.3e-17	8.73e-20	7.22672	-1.13694
Sepw1	1.65e-08	3.43e-10	5.38823	-2.76564
Vwa3a	7.32e-05	4e-06	0.595827	-1.75008
AABR07036374.1	0.00223	0.0002	2.13942	-1.27264
AABR07026969.1	6.69e-08	1.56e-09	3.03397	-1.45624
Bcl9	4.52e-21	2.01e-23	5.86458	-1.25952
Mdn1	8.74e-24	2.91e-26	6.65726	-1.61182
Tmprss6	0.00158	0.000135	1.31749	-1.29398
Rec8	3.37e-07	9.48e-09	0.652028	-2.38486
AABR07059168.2	1.7e-42	9.97e-46	4.07278	-2.61177
Fat3	0.000147	8.84e-06	1.24223	-1.45304
Nobox	3.49e-14	3.31e-16	0.218344	-4.32881
Hoxb5	4.82e-05	2.49e-06	1.07226	-1.76053
Plagl1	2.23e-19	1.22e-21	4.81721	-1.39061
Notch2	6.52e-41	4.63e-44	7.60671	-1.81088
Atxn7	4.67e-07	1.36e-08	3.54108	-1.1668
Mt-nd5	1.22e-66	7.74e-71	9.70847	-1.71119
AY172581.24	0.000148	8.91e-06	10.1211	-1.67931
Hectd4	2.47e-37	2.21e-40	6.55691	-1.95102
AABR07013802.1	1.83e-05	8.14e-07	0.326755	-1.86229
LOC100911186	9.39e-12	1.18e-13	3.93169	-3.54761
Nwd1	7.52e-07	2.32e-08	0.493748	-2.56216
Golga4	8.29e-16	6.56e-18	6.45316	-1.00635
Tanc1	2.1e-23	7.15e-26	6.621	-1.03803
Myo1f	8.91e-08	2.13e-09	3.28279	-1.28196
Akap13	3.42e-30	6.86e-33	5.55819	-1.49243
Dgkh	9.93e-12	1.25e-13	2.63613	-1.96031
AABR07041096.2	1.25e-07	3.13e-09	3.55499	-1.19419
Spon1	6.34e-08	1.47e-09	0.0640816	-2.96837
AABR07005593.1	0.0155	0.00194	0.349925	-1.22309
Glis3	3.6e-15	3.08e-17	5.34046	-1.21557
Tp53tg5	0.017	0.00217	0.0561672	-1.30784
Tln2	3.07e-24	9.77e-27	6.97504	-1.23815
Faxdc2	7.77e-09	1.53e-10	2.25463	-1.71829
Igsf6	4.02e-13	4.27e-15	1.53588	-2.89652
Flnb	9.39e-21	4.32e-23	6.96729	-1.29021
Slc4a7	8.47e-11	1.23e-12	4.34621	-1.19817
Sntb2	3.33e-06	1.21e-07	3.55358	-1.08121
Nfs1	6.49e-05	3.5e-06	1.66217	3.19445
AABR07000398.1	2.44e-06	8.49e-08	2.83176	1.45205
Vps13c	1.68e-16	1.25e-18	6.36666	-1.20097
Ahnak	1.09e-29	2.28e-32	11.1366	-1.17595
Mepce	0.0266	0.00373	0.0794877	-2.19131
Dagla	0.00741	0.000819	1.19865	-1.16664
Kdm6b	2.52e-26	6.91e-29	6.39556	-1.36602
AABR07063274.1	2.29e-05	1.04e-06	0.0512247	-2.14242
Kmt2d	1.34e-66	1.66e-70	7.88815	-1.83431
Epg5	1.48e-12	1.69e-14	4.95124	-1.22502
Wasf2	7.11e-20	3.64e-22	5.571	-1.11208
Ndufa1	6.49e-05	3.5e-06	2.52427	3.63069
Herc1	1.85e-22	7.02e-25	6.0186	-1.15733
Lrba	9.06e-17	6.52e-19	5.57893	-1.02352
Piezo2	0.00011	6.35e-06	2.22147	-1.29093
LOC100910678	0.00821	0.000919	2.76023	1.28157
Etnk1	1.13e-15	9.15e-18	5.53525	-1.40715
Zfp74	0.00925	0.00106	0.979563	1.72782
Zfyve26	1.25e-09	2.18e-11	4.08853	-1.2556
Baz2a	5.92e-23	2.12e-25	5.81494	-1.43492
Nfib	7.8e-11	1.12e-12	4.06624	-1.1693
Maats1	0.00253	0.000232	0.493401	-1.33311
Adam12	9e-18	5.89e-20	8.14021	-1.21427
Aff1	1.29e-40	9.59e-44	6.37029	-1.68384
Tbcb	0.0276	0.00391	1.2942	1.57491
Mllt6	1.56e-10	2.33e-12	4.63728	-1.07862
Myo1h	7.72e-08	1.82e-09	0.61338	-2.46998
Gstm5	2.72e-05	1.29e-06	3.81879	-3.36227
Elk4	3.76e-35	4.06e-38	6.19031	-1.31387
F8	4.64e-08	1.05e-09	4.00071	-1.00608
Asxl2	2.28e-15	1.9e-17	6.11962	-1.07907
AC121204.3	4.03e-11	5.47e-13	0.114306	4.08161
Plec	6.95e-52	2.57e-55	9.64238	-1.96909
AABR07005004.1	0.00875	0.000989	0.0588498	-1.38755
Mtx3	4.88e-05	2.53e-06	2.88181	-1.10447
Col20a1	1.92e-06	6.51e-08	2.55666	-1.57615
AABR07035778.2	6.89e-14	6.72e-16	0.91419	-3.61115
Zfp142	3.6e-10	5.68e-12	4.97534	-1.14299
Igf1r	9.47e-21	4.38e-23	5.69267	-1.36378
Ptar1	1.2e-05	5.03e-07	3.96442	-1.04397
Ptpn13	5.77e-17	4.08e-19	5.77207	-1.08713
Dock5	4.33e-16	3.3e-18	4.64671	-1.28302
Macf1	2.84e-25	8.58e-28	8.37067	-1.29076
Rn50_10_0892.1	0.0322	0.00469	1.25593	-1.1386
Mir199a2	0.000706	5.28e-05	1.77627	-1.30353
Lyst	1.67e-12	1.93e-14	4.42467	-1.25014
Cpeb4	6e-16	4.65e-18	5.26594	-1.42213
Stard9	7.62e-18	4.91e-20	3.51712	-1.92818
Sdk2	1.26e-07	3.16e-09	3.5716	-1.53625
Mrpl53	0.0021	0.000186	2.88981	3.39728
Dopey2	7.51e-09	1.47e-10	4.33	-1.07673
Paxbp1	1.84e-09	3.29e-11	5.10355	-1.07712
Plxnb1	9.96e-07	3.15e-08	3.37261	-1.17557
Ssh2	5.04e-14	4.85e-16	3.25131	-1.85778
Vax1	0.0442	0.00681	0.108978	-1.0593
Abca4	1.81e-11	2.33e-13	2.88493	-1.77727
RGD1560470	0.0442	0.00681	0.304075	-1.39807
B4galnt1	0.0077	0.000857	1.67914	-1.02128
AABR07035780.2	0.0135	0.00165	0.99	-1.26133
Kmt2a	9.42e-57	2.33e-60	5.2633	-3.05599
AABR07028795.1	0.0015	0.000126	0.509058	2.88579
Ssh1	1.44e-19	7.72e-22	5.33999	-1.4296
Abcc1	8.76e-18	5.71e-20	5.5264	-1.11998
Amer1	7.16e-11	1.02e-12	4.27005	-1.1697
AC111319.3	0.0303	0.00435	1.32544	-1.02589
Ccnt2	1.92e-22	7.35e-25	5.81654	-1.33451
Tenm4	5.25e-32	8.42e-35	4.01877	-2.81168
LOC100911769	0.0365	0.00544	1.72437	-1.43339
Tead1	7.98e-31	1.48e-33	6.8323	-1.18825
Spen	1.22e-66	1.13e-70	5.94929	-2.47142
Tanc2	2.11e-30	4.1e-33	5.20708	-1.8053
Dst	1.53e-44	8.03e-48	8.87121	-1.75245
C1ql3	0.00247	0.000226	0.51533	-1.31873
Kif13b	2.33e-09	4.21e-11	4.04313	-1.07267
AC094212.1	0.0215	0.00288	0.807101	-1.13778
Ptpru	0.0439	0.00675	0.691278	-1.00716
Abl1	0.00974	0.00113	4.86624	-2.39866
Dusp4	0.0232	0.00315	0.786978	-1.04286
Ino80	1.29e-16	9.37e-19	5.48921	-1.01788
Zfp609	1.85e-36	1.89e-39	5.99569	-1.56955
Vps13d	4.55e-34	5.73e-37	6.24331	-1.29106
Dmd	1.29e-17	8.61e-20	4.7895	-1.21089
Zfp516	9.9e-16	7.94e-18	4.86208	-1.21152
Prkce	6.29e-17	4.47e-19	5.48971	-1.03942
Zcchc14	7.7e-19	4.38e-21	5.29399	-1.47762
Zbtb20	4.49e-30	9.15e-33	4.29675	-1.93466
AABR07042514.3	0.0014	0.000117	1.69499	2.03816
Traf3	9.98e-19	5.76e-21	5.03095	-1.30671
Atxn1	7.17e-18	4.6e-20	4.17826	-1.87709
Frem1	2.35e-11	3.06e-13	4.69731	-1.19678
Grhl1	1.71e-07	4.45e-09	2.11458	-1.67083
LOC100909750	3.46e-06	1.26e-07	2.8803	-1.2415
Duox2	2.05e-07	5.45e-09	3.05299	-1.45267
Nsd1	1.03e-28	2.38e-31	5.18288	-1.53263
Arhgap21	4.55e-34	5.76e-37	6.83062	-1.39185
Ice1	2.06e-26	5.6e-29	5.79377	-1.28895
Asxl1	7.71e-24	2.52e-26	5.53158	-1.12676
Gpatch8	3.07e-19	1.69e-21	5.4967	-1.01539
Plxna1	7.66e-31	1.4e-33	6.93798	-1.37545
Rpl8	0.000525	3.77e-05	5.3335	1.88123
AABR07064878.1	7.97e-07	2.46e-08	0.972805	-2.19962
Nt5dc3	4.27e-15	3.67e-17	5.41561	-1.05328
Enthd1	6.56e-07	1.98e-08	1.19079	-1.89147
MAST1	0.017	0.00217	1.34771	-1.01383
Hs6st3	0.00059	4.31e-05	1.22057	-1.36937
Surf2	1.96e-18	1.18e-20	3.13877	4.07207
Gon4l	1.49e-11	1.9e-13	4.47913	-1.08717
Usp49	0.000167	1.03e-05	2.62815	-1.08892
Obscn	3.85e-05	1.92e-06	2.27003	-1.39716
Lrp1	6.52e-41	4.54e-44	10.4989	-1.72905
Cfp	3.93e-05	1.96e-06	1.65723	-1.48349
Gltscr1l	2.7e-09	4.94e-11	4.20603	-1.10946
LOC100911238	0.000202	1.27e-05	2.57026	1.23496
Pappa	2.26e-34	2.58e-37	4.472	-2.11595
Unc5b	1.41e-16	1.03e-18	9.92447	-1.10319
Unc13a	1.83e-08	3.83e-10	3.12849	-1.34462
Ankrd11	1.79e-50	7.74e-54	7.95764	-1.77264
Chd9	6.25e-18	3.97e-20	5.40555	-1.52969
LOC100912478	0.0475	0.00743	0.490921	-2.10796
Aox2	0.0202	0.00267	1.70078	-1.01957
Setx	2.88e-09	5.28e-11	5.18026	-1.14323
Plag1	4.75e-10	7.63e-12	4.96644	-1.06467
Ttll3	0.00178	0.000154	2.00045	-1.09017
Lrp4	1.02e-09	1.74e-11	3.93964	-1.09083
Zfhx3	2.03e-52	6.89e-56	5.36469	-2.79485
Mecp2	9.78e-15	8.82e-17	4.8349	-1.20969
RGD1562037	1.19e-12	1.34e-14	5.19786	-1.04927
LOC100912534	0.00307	0.000291	1.06086	3.15806
Mir24-2	0.00348	0.000337	0.883384	-1.47616
Atxn1l	3.7e-09	6.9e-11	4.96456	-1.02409
AY172581.20	0.000127	7.44e-06	1.29799	-1.60849
Tiam1	1.54e-07	3.98e-09	3.2208	-1.28517
Ston2	0.00164	0.00014	0.0633507	-1.56713
Wnk3	0.000317	2.14e-05	3.42407	-1.09469
Fign	0.000854	6.61e-05	1.97476	-1.11737
Hdac4	4.17e-13	4.44e-15	4.51803	-1.22494
AABR07037528.1	5.72e-14	5.54e-16	2.85173	-2.00654
Kat6a	3.72e-34	4.36e-37	6.27595	-1.48327
AABR07070046.1	2.61e-07	7.08e-09	1.8277	-1.83678
Ndst1	1.27e-21	5.37e-24	5.08573	-1.49686
Heg1	2.63e-07	7.15e-09	3.50829	-1.19143
Prune2	5.76e-10	9.36e-12	4.36442	-1.36558
Gli3	3.14e-12	3.73e-14	4.47105	-1.14525
AY172581.18	2.93e-11	3.92e-13	7.08748	-1.21547
Klhl3	0.000519	3.72e-05	1.04201	-1.39862
Setd1b	1.29e-33	1.67e-36	4.05748	-2.22757
Srcap	1.19e-36	1.18e-39	6.97508	-1.551
Slc35g3	0.00211	0.000187	0.0529298	-1.46617
Nupr1l1	5.99e-07	1.8e-08	7.36098	-2.44066
RGD1311595	8.21e-12	1.02e-13	5.32236	-1.01134
AABR07041724.1	0.00062	4.55e-05	0.464401	-1.62565
Slc26a2	0.000413	2.88e-05	1.09216	-1.43428
Gse1	2.85e-11	3.79e-13	4.95343	-1.0638
Zfp871	2.33e-08	4.94e-10	4.049	-1.30807
LOC103690996	2.41e-06	8.38e-08	2.39668	5.59279
Rnf169	3.17e-10	4.94e-12	4.13521	-1.10781
Cramp1	7.08e-16	5.53e-18	4.35707	-1.47873
Apc	7.89e-19	4.51e-21	5.93858	-1.20387
Hivep1	8.3e-15	7.32e-17	4.3366	-1.43783
Rora	0.00188	0.000164	1.70888	-1.14024
Ptch1	1.1e-12	1.23e-14	4.05473	-1.23126
Cep350	2.27e-23	7.78e-26	5.53148	-1.46579
Lmtk2	2.75e-23	9.66e-26	6.47308	-1.29135
Zc3h12c	1.1e-06	3.54e-08	3.40725	-1.13687
Bend3	2.9e-05	1.39e-06	2.11337	-1.38707
Atn1	0.0107	0.00126	1.94349	-1.0707
Arid1a	2.03e-31	3.57e-34	7.32864	-1.4953
LOC100361060	0.00471	0.00048	0.703755	1.25964
Myh7b	0.00318	0.000304	1.48678	-1.15088
Scube2	3.59e-05	1.76e-06	1.1691	-1.53838
Phip	1.36e-07	3.45e-09	4.71415	-1.04975
Adcy9	2.21e-05	1e-06	1.31966	-1.62887
Dbh	4.95e-05	2.57e-06	1.0921	-1.84836
Lrch2	0.00471	0.000481	1.64396	-1.12623
Nav2	1.09e-51	4.38e-55	6.04955	-1.74052
LOC102547059	0.000354	2.43e-05	2.42888	-1.66123
Crebbp	5.78e-22	2.28e-24	5.99952	-1.3996
LOC687780	0.00129	0.000107	4.23721	2.19967
Spta1	0.0168	0.00214	1.55171	-1.10296
Gltscr1	1.01e-12	1.11e-14	4.52061	-1.29103
Ptpn14	5.12e-31	9.17e-34	6.82386	-1.38259
LOC679739	0.0076	0.000844	3.19113	-2.13225
Dcxr	0.0212	0.00282	1.30285	1.01035
Prkaa2	3.11e-06	1.12e-07	4.11656	-1.06603
Ankrd61	8.03e-08	1.9e-09	0.645914	-2.74227
Trio	8.27e-32	1.35e-34	6.26548	-1.65241
Chd6	4.64e-17	3.22e-19	5.71548	-1.10027
Dync1h1	5.52e-21	2.47e-23	8.63446	-1.79174
Kcnj9	0.000418	2.93e-05	0.827093	-1.50478
Zbtb34	1.51e-25	4.52e-28	4.21935	-1.75346
Arhgap32	8.92e-15	7.95e-17	4.39553	-1.52947
Kmt2c	4.48e-08	1.02e-09	3.27423	-1.44704
Slfn4	1.74e-17	1.18e-19	5.69998	-1.12636
AABR07027272.1	4.02e-07	1.16e-08	0.891024	-2.15193
Tnrc18	1.43e-41	8.84e-45	7.62969	-2.06249
Gabpb2	0.000264	1.72e-05	2.78772	-1.03766
LOC679894	1.09e-18	6.34e-21	2.22628	-3.03047
Dnah1	0.00224	0.000201	2.45974	-1.15297
Usp31	3.49e-28	8.28e-31	4.96385	-1.79392
Klhl34	4.4e-05	2.24e-06	3.06714	-1.03666
Srrm2	8.63e-33	1.31e-35	7.90097	-1.31484
LOC100911047	6.73e-13	7.29e-15	1.94213	3.69728
Tenm2	0.0228	0.00309	0.8506	-1.16242
Hipk1	9.79e-18	6.43e-20	6.80787	-1.00607
Hnrnpc	0.032	0.00466	3.80901	1.02916
Erc1	7.42e-21	3.34e-23	5.78947	-1.01866
Bahcc1	9.73e-15	8.74e-17	2.57668	-2.26846
Mir7a-1	0.00193	0.000169	0.183098	-1.45396
Tmem178b	0.00705	0.000771	1.46365	-1.06497
Slc26a1	5.99e-05	3.19e-06	0.449383	-1.77005
Lcor	1.58e-22	5.96e-25	4.72313	-2.006
Map3k7	0.00294	0.000277	1.06114	2.85333
Stxbp5	4.37e-28	1.05e-30	6.38934	-1.35777
Ubn2	7.34e-13	7.97e-15	3.8273	-1.41733
Kiss1r	0.0218	0.00292	0.084021	-1.30506
Lpp	7.69e-33	1.14e-35	5.8587	-2.18032
Tnks	5.16e-15	4.46e-17	6.1261	-1.14798
Bdp1	4.25e-19	2.35e-21	5.27496	-1.34877
Slc26a10	4.09e-06	1.52e-07	3.16714	-1.23826
Sytl2	0.000694	5.17e-05	3.33853	-1.75606
Mss51	0.0194	0.00254	0.709346	-1.03156
Mycbp2	2.56e-20	1.25e-22	5.69303	-1.24071
Marf1	0.00176	0.000152	1.77092	-1.93253
Syngap1	3.81e-26	1.11e-28	5.39023	-1.42859
Plagl2	2.2e-09	3.96e-11	4.84493	-1.03514
Lama5	4.5e-22	1.77e-24	9.92381	-1.26008
Dnhd1	4.16e-36	4.36e-39	4.62321	-2.32507
Herc2	3e-38	2.4e-41	6.64735	-1.4173
Lats1	1.03e-21	4.32e-24	6.30403	-1.06134
RGD1560289	1.04e-08	2.09e-10	0.34257	-2.62467
Nfat5	3.71e-33	5.26e-36	8.07614	-1.70093
Tgfbr3l	0.0355	0.00526	0.721506	-1.15007
Notch1	5.34e-13	5.73e-15	4.80494	-1.15392
Tet1	0.00429	0.00043	0.638877	-1.22077
Ryr1	0.00101	8.04e-05	2.05193	-1.17675
Slc16a11	2.85e-05	1.36e-06	1.68823	-1.64509
Vwa5a	0.0462	0.00719	0.298457	-2.40881
Kcne2	0.000256	1.67e-05	1.8719	-1.32503
Uchl3	0.00312	0.000297	0.919176	1.76189
Aak1	3.02e-23	1.07e-25	4.75303	-1.78325
Jade2	1.98e-06	6.71e-08	3.32436	-1.14285
Tmem8b	0.00076	5.76e-05	2.67483	-1.00723
AC105648.5	0.0102	0.00119	1.01033	-1.10128
Acaca	1.44e-14	1.31e-16	5.66622	-1.06216
Neb	3.12e-15	2.64e-17	3.94496	-1.50438
AABR07030184.2	0.0124	0.0015	0.958393	1.15148
Ppm1l	6.06e-23	2.19e-25	6.1519	-1.02165
Sacs	3.74e-21	1.64e-23	6.86916	-1.16065
Zfp236	1.78e-13	1.79e-15	4.21226	-1.31353
Zfc3h1	7.28e-12	8.96e-14	5.79653	-1.02682
Ncan	0.00156	0.000132	1.10096	-1.32261
LOC100912282	0.00226	0.000203	0.773426	6.81901
Wdfy3	2.98e-59	5.52e-63	6.21645	-2.0819
Igsf3	1.34e-13	1.34e-15	5.08997	-1.09116
LOC100909752	3e-05	1.44e-06	1.62554	-1.67497
LOC100911548	0.0374	0.0056	0.837698	1.24178
Sec16a	2.38e-18	1.45e-20	6.65629	-1.06922
Plxna2	8.85e-11	1.29e-12	4.37884	-1.06225
Mbtd1	3.81e-05	1.9e-06	3.07911	-1.00647
Dock4	1.21e-09	2.11e-11	3.83544	-1.1674
Cep250	2.45e-13	2.53e-15	4.83685	-1.05417
Svep1	1.15e-18	6.77e-21	5.33123	-1.38121
Atp6v1b1	0.0167	0.00213	0.626101	-1.11665
Mroh2a	0.00717	0.000786	0.673417	-1.1877
Slc35e2b	5.74e-05	3.05e-06	2.86258	-1.10442
Mff	4.4e-05	2.24e-06	3.49547	-1.67015
Ppargc1b	0.000202	1.28e-05	2.0933	-1.22732
Bdkrb2	1.49e-08	3.06e-10	3.45895	-1.21357
AABR07052585.1	3.43e-11	4.62e-13	1.18203	-2.55662
LOC103690054	0.0206	0.00274	0.157293	2.33555
Nsun3	0.00785	0.000875	0.46122	-1.27381
Med13	7.65e-20	3.99e-22	6.17457	-1.18013
Rlim	0.00193	0.00017	2.08652	-1.64184
Ano3	0.000203	1.28e-05	1.78525	-1.39662
Per3	3.66e-13	3.88e-15	4.74791	-1.02292
Cpeb2	6.77e-12	8.29e-14	5.39658	-1.1749
Hyal1	0.000909	7.09e-05	0.919617	-1.318
Zzef1	6.47e-26	1.9e-28	5.37259	-1.45948
Ldlrad3	6.3e-05	3.37e-06	1.02819	-1.71156
Mif	0.00442	0.000445	3.85822	2.60964
Ncoa2	1.43e-19	7.61e-22	4.37013	-1.74943
Capns1	0.00168	0.000144	4.46177	-2.28276
Pyroxd2	0.00163	0.000139	1.32501	-1.25879
LOC100911252	0.000755	5.72e-05	4.67232	1.20805
RGD1307100	8.33e-15	7.41e-17	5.87282	-1.03814
Ep400	4.45e-43	2.47e-46	6.77441	-1.3746
Bcl9l	3.29e-26	9.33e-29	7.20738	-1.24509
Vom2r44	0.00137	0.000114	0.250132	-1.62155
Cyp27b1	0.00177	0.000153	2.29197	-1.47038
Rrp12	0.0222	0.00299	6.47535	-1.16257
LOC100912429	0.00982	0.00114	1.22227	2.76272
LOC100361913	3.83e-08	8.48e-10	3.61411	4.46755
Tns1	5.31e-28	1.31e-30	8.54255	-1.43333
Pou2f1	8.05e-09	1.59e-10	1.76507	-2.08238
LOC100912445	0.000137	8.15e-06	2.15081	-3.18326
Mir186	0.0206	0.00273	0.0186609	-1.39246
Ndufv3-ps1	0.023	0.00311	0.519514	-1.20209
Ash1l	4.88e-29	1.1e-31	6.50871	-1.29781
LOC690126	0.000878	6.83e-05	0.991731	1.31848
Chd2	5.1e-28	1.24e-30	6.42249	-1.32132
Megf8	1.17e-22	4.3e-25	6.4684	-1.47164
Scn5a	1.03e-21	4.3e-24	6.16043	-1.39177
Mir568	5.78e-10	9.42e-12	1.01784	-2.46551
Fat4	2.27e-29	4.98e-32	3.8428	-2.76199
LOC499407	2.99e-11	4.01e-13	0.870717	-2.8556
LOC103692514	0.0334	0.00489	0.489655	-1.21272
LOC103692166	0.0349	0.00515	3.16305	-1.45744
Spata13	0.00192	0.000168	0.885599	-1.34039
AABR07064000.1	0.0467	0.00728	2.75116	1.69462
Cacna1f	0.0178	0.00229	0.0911277	-1.16509
AABR07028970.2	0.000193	1.2e-05	0.667804	-1.59689
Tulp4	2.22e-30	4.38e-33	6.24203	-1.7829
Nktr	1.37e-32	2.12e-35	5.5847	-1.65271
Inhba	1.33e-15	1.08e-17	7.02233	-1.08703
Ank2	4.01e-27	1.04e-29	6.49565	-1.38637
Arhgef12	5.62e-17	3.95e-19	5.99101	-1.07036
Gpr182	0.00834	0.000936	0.460767	-1.23653
Mga	1.21e-16	8.76e-19	5.03812	-1.6192
Gfod1	4.85e-13	5.19e-15	4.46123	-1.37319
Sipa1l3	7e-17	5.01e-19	5.28335	-1.24307
AABR07002870.1	0.00323	0.000309	0.0638542	-2.69045
Mast4	0.0145	0.0018	1.64336	-2.02303
Pou2f2	2.38e-08	5.08e-10	3.11787	-1.31594
Cbl	8.32e-14	8.19e-16	4.54404	-1.3399
Atp11a	1.05e-30	1.97e-33	7.20805	-1.32598
Prr12	2.1e-14	1.97e-16	5.4446	-1.18485
Apob	0.00103	8.19e-05	0.162999	-1.70069
Phc3	4.35e-18	2.73e-20	4.23436	-1.6574
Fnip2	2.87e-13	2.98e-15	5.28974	-1.09294
Satb2	0.000208	1.32e-05	3.00358	-1.00381
LOC102552166	4.08e-08	9.1e-10	1.90616	-2.10576
Tsc1	9.53e-15	8.53e-17	4.80596	-1.0775
Fras1	6.73e-12	8.23e-14	3.11	-1.84118
Aff4	1.2e-17	7.97e-20	7.7118	-1.05086
Gorasp2	1.02e-05	4.22e-07	3.16121	3.21929
Trim66	0.000378	2.61e-05	1.68788	-1.44455
Egr2	0.00707	0.000774	0.916122	-1.19659
AABR07042616.1	0.0156	0.00197	0.0112887	-1.25092
Rictor	1.02e-09	1.75e-11	4.36144	-1.21778
Nrp2	9.46e-22	3.88e-24	8.54765	-1.06073
Szt2	3.26e-09	6.02e-11	4.16444	-1.20552
NEWGENE_1359295	0.00103	8.21e-05	3.01407	2.78764
Cep170b	9.39e-21	4.31e-23	6.31101	-1.18485
AABR07019412.1	0.00825	0.000924	1.377	-1.09462
LOC257650	1.1e-06	3.53e-08	1.58585	-1.77295
Col12a1	2.49e-23	8.67e-26	8.8495	-1.01686
Map3k2	6.9e-11	9.77e-13	4.04736	-1.14781
Zfhx4	0.0012	9.8e-05	0.0580596	-1.69057
AABR07031399.1	0.00051	3.65e-05	2.59467	-1.1397
Arid3a	6.79e-08	1.58e-09	4.15579	-1.16322
Zfp827	4.83e-10	7.78e-12	4.33797	-1.23624
Ttbk2	1.71e-07	4.47e-09	3.28003	-1.25285
Ino80d	8.05e-18	5.22e-20	3.52632	-2.54031
Mboat7l1	7.05e-14	6.91e-16	2.63462	-2.39642
Trip11	2.1e-16	1.56e-18	5.79458	-1.10232
LOC100911911	0.0146	0.00182	1.76265	-1.26894
Nav3	1.12e-11	1.42e-13	4.48227	-1.17166
AABR07057495.1	5.67e-07	1.69e-08	2.60884	-1.5437
Rreb1	4.29e-21	1.89e-23	4.6894	-1.47046
Nnat	3.98e-27	1.02e-29	2.65539	-3.15633
AABR07053516.2	0.0137	0.00169	0.998625	-1.21226
Kalrn	8.33e-28	2.08e-30	6.16387	-1.18305
Rfxapl1	0.00627	0.000674	0.384259	2.03523
Cacna1d	0.000243	1.58e-05	0.0139257	-1.81523
Tet2	8.03e-09	1.59e-10	3.06088	-1.64254
Arhgap33	2.23e-06	7.69e-08	3.58957	-1.04623
Cemip	0.00681	0.000741	1.14679	-1.13817
Rn50_20_0046.4	0.0258	0.00359	0.822226	-1.11109
LOC103694404	0.0236	0.00322	1.20861	1.20661
Kpna5	5.22e-11	7.25e-13	3.93815	-1.29953
Hist1h1d	0.0172	0.00219	0.820119	1.14798
Map1b	1.41e-21	6.06e-24	7.98189	-1.39097
Pik3c2b	1.74e-18	1.04e-20	5.61613	-1.08049
Col9a2	0.00112	9.01e-05	0.215122	-1.71189
Nr2c2	4.68e-11	6.39e-13	4.36527	-1.13338
Rn50_20_0041.1	8.05e-06	3.2e-07	0.8145	-2.00407
Ppp1r12b	8.22e-25	2.59e-27	4.05689	-2.22174
Ccdc15	0.00426	0.000427	1.85392	-1.06443
Pag1	1.31e-06	4.26e-08	1.31091	-1.84058
Zfp618	2.4e-09	4.35e-11	3.21311	-1.57675
Fgf22	0.00173	0.000149	2.64968	-1.02775
Klf12	2.41e-06	8.41e-08	3.40903	-1.1045
Tmem202	0.0203	0.00268	0.366412	-1.08365
AABR07026032.2	9.27e-06	3.76e-07	1.71594	-1.66295
Pianp	0.0428	0.00656	0.289968	-1.01097
AABR07035782.1	8.2e-05	4.55e-06	1.51024	-1.50006
Hivep2	8.53e-22	3.45e-24	4.77443	-1.33675
Palm2	8.72e-10	1.46e-11	4.33508	-1.28944
Cacna1c	4.66e-27	1.22e-29	6.09087	-1.46007
Usf3	1.76e-12	2.04e-14	4.40595	-1.15426
Ncor2	8.14e-24	2.69e-26	8.21463	-1.26567
Dot1l	1.28e-21	5.46e-24	6.41454	-1.13886
LOC100911256	0.00126	0.000104	0.20628	-4.05733
Insr	5.12e-24	1.64e-26	6.35547	-1.08218
Mmaa	3.08e-11	4.15e-13	3.01735	-1.58934
Foxn3	3.68e-09	6.85e-11	4.27338	-1.10081
Cx3cl1	0.000222	1.42e-05	2.6165	-1.21887
Trabd2b	4.05e-05	2.03e-06	3.42396	-1.02144
Zfp462	4.68e-19	2.61e-21	4.91835	-1.38266
Ypel4	2.83e-05	1.35e-06	2.09418	-1.36654
Shroom3	2.86e-06	1.01e-07	2.6984	-1.45033
Pcnx1	7.63e-25	2.38e-27	6.87609	-1.30516
Hivep3	1.57e-08	3.24e-10	0.528441	-2.59538
Tmed8	0.0101	0.00117	1.04687	-1.17073
Ern1	1.43e-33	1.89e-36	6.29995	-1.35725
Ttll13	5.54e-06	2.13e-07	3.28306	-1.13602
AABR07026032.4	1.33e-05	5.67e-07	2.01419	-1.54064
Rnf24	0.0315	0.00456	0.993897	-1.06034
Tnrc6c	1.51e-22	5.63e-25	5.11335	-1.71194
Tet3	1.49e-46	6.91e-50	5.27392	-2.47411
Htt	2.24e-28	5.26e-31	6.33864	-1.237
AABR07036331.2	0.00105	8.36e-05	1.87681	-1.19242
Mrvi1	1.03e-20	4.79e-23	6.45772	-1.00886
Nufip2	2.63e-18	1.6e-20	5.34435	-1.26866
Rgs8	3.84e-06	1.42e-07	0.914517	-1.83473
AABR07019086.1	3.24e-10	5.04e-12	2.52977	-1.83179
Ppp1r26	2.44e-06	8.51e-08	3.16787	-1.15586
Frmd4a	6.67e-08	1.55e-09	3.90091	-1.07411
Elmsan1	1.44e-29	3.1e-32	6.3381	-1.24902
Prdm2	4.81e-17	3.36e-19	5.27576	-1.03512
Rere	1.47e-20	7.04e-23	6.4174	-1.05891
Mtcl1	3.72e-11	5.03e-13	4.86126	-1.02101
Lrp6	2.75e-18	1.69e-20	5.69267	-1.14473
Cacna1g	1.67e-14	1.54e-16	5.19217	-1.09899
Ralgapa2	1.6e-06	5.34e-08	2.64379	-1.399
AABR07032751.1	0.00107	8.55e-05	2.07684	-1.17006
Zfp36l2	1.7e-05	7.47e-07	6.77323	-2.73069
Serpinc1	0.00138	0.000115	1.74791	-1.20037
Itga1	5.51e-10	8.94e-12	3.46524	-1.30794
Ago2	4.24e-17	2.93e-19	5.69741	-1.12883
LOC100910308	0.0056	0.000589	3.15496	1.86898
Tram2	1.23e-08	2.5e-10	3.74755	-1.23362
Foxk1	2.85e-20	1.42e-22	5.66816	-1.31942
Fbxl18	9.39e-05	5.31e-06	2.52971	-1.72259
Rnf213	3.53e-29	7.84e-32	5.15415	-1.69838
Rmrp	1.09e-17	7.18e-20	1.71034	3.93141
Myo10	7.24e-20	3.73e-22	7.89703	-1.06259
Cdc42bpa	8.22e-21	3.73e-23	7.40085	-1.20921
Fryl	1.93e-14	1.8e-16	4.79247	-1.41888
Ccnt1	0.000184	1.14e-05	1.74734	-1.88633
Uhrf1bp1	1.53e-16	1.13e-18	6.01599	-1.1214

## Sheet: DEs YXS vs model
YXS vs model
Gene Symbol	FDR	PValue	logCPM	logFC
Phf10	2.42e-29	4.03e-32	7.36123	-1.19
Sfxn5	0.00364	0.000235	1.71908	1.22
Ifi47	0.00843	0.000628	0.404126	1.38
AABR07025051.3	1.36e-06	3.5e-08	0.811043	-2.18
Adamts9	7.81e-10	1.13e-11	4.55909	1.09
Zfp202	3.47e-06	9.83e-08	3.11773	-1.23
Tnfsf18	0.000212	9.24e-06	1.07949	-1.68
LOC100909595	0.000379	1.78e-05	2.33395	-2.79
Eif2b3	1.87e-17	9.29e-20	6.59274	-1.02
Plekha7	1.4e-30	2.08e-33	6.7622	-1.54
Mns1	3.23e-05	1.12e-06	2.60385	1.2
Npc1l1	0.000442	2.11e-05	0.152819	-1.72
B4galt6	1.17e-09	1.73e-11	4.63573	1.12
Slc25a33	1.02e-13	8.2e-16	5.25416	-1.42
Twist2	0.00112	6.04e-05	2.06341	1.24
Sdcbp2	0.000121	4.87e-06	0.890224	-1.65
Fancg	7.5e-05	2.85e-06	2.84046	1.14
Ccl7	6.86e-10	9.82e-12	4.21508	-1.29
Dcun1d2	5.5e-07	1.3e-08	1.61314	-3.24
Tmem97	1.02e-10	1.28e-12	5.09573	1.02
Stc2	7.77e-27	1.56e-29	6.72996	-1.29
Espl1	1.03e-17	5.05e-20	6.1089	1.14
Zfp771	1.52e-15	9.36e-18	5.37751	1.1
Kif14	2.68e-12	2.69e-14	4.76744	1.14
Dusp11	0.000336	1.56e-05	1.73215	-1.96
Sema6b	3.27e-06	9.22e-08	1.05069	1.92
Hells	0.0487	0.00518	1.61395	1.13
Rmi2	0.00013	5.33e-06	1.63449	1.43
Arhgap31	8.36e-05	3.21e-06	2.67998	1.22
Hbegf	2.01e-33	2.11e-36	6.79252	-1.16
Inhbe	9.37e-16	5.49e-18	4.17684	-1.56
Avil	0.00252	0.000153	1.88412	-1.15
Cenpw	2.96e-11	3.42e-13	4.58793	1.32
Pcyt1b	0.00936	0.000706	0.984418	1.24
Nnmt	3.81e-14	2.86e-16	5.44793	-1.29
Klf2	1.57e-06	4.11e-08	4.66003	-1.03
Pask	1.96e-06	5.26e-08	3.52919	1.2
Stmn4	5.05e-06	1.48e-07	0.0301594	-2.43
Nav1	2.26e-13	1.87e-15	5.45152	1.04
Asns	2.45e-41	1.28e-44	7.3492	-1.49
Acap1	8.8e-05	3.41e-06	0.147175	1.89
Abhd3	0.000103	4.11e-06	2.76635	1.07
Enpp6	0.0192	0.00167	0.59135	-1.17
Il11	0.0108	0.000833	1.06174	-1.11
Pxylp1	1.95e-22	5.59e-25	5.50838	1.18
AABR07040840.1	0.00025	1.12e-05	2.04896	-1.31
Map2k6	0.000162	6.86e-06	1.40276	1.72
Cit	2.4e-29	3.92e-32	5.98729	1.26
Il23a	6.48e-10	9.24e-12	2.82172	-2.08
Ccne2	1.84e-09	2.78e-11	4.15829	1.16
Kcnj4	0.00424	0.000281	1.35945	-1.22
Tmem2	4.06e-08	7.83e-10	4.20907	1.08
Slc7a5	5.73e-30	8.84e-33	9.58055	-1.34
Mgat5	0.0179	0.00153	0.457214	1.17
Acvr2b	0.0449	0.00468	0.533178	1.05
AABR07027088.1	1.02e-07	2.1e-09	1.98808	4.05
Nxpe3	9.11e-09	1.56e-10	3.31948	1.38
LOC100911766	0.0134	0.00107	5.36274	-1.2
Sptbn2	0.0187	0.00162	1.10842	1.19
Igf2	6.96e-32	8.38e-35	8.78198	-1.11
Tnnt2	1.25e-59	1.93e-63	6.54799	-1.46
Fgf21	6.63e-06	2e-07	1.46104	-2.17
Kcnmb4	6.91e-06	2.1e-07	3.11265	1.24
Foxred2	0.00313	0.000197	2.33948	-1.08
Adprhl1	0.0211	0.00187	1.31879	1.06
Ngf	2.73e-13	2.3e-15	4.80044	-1.17
Il33	0.00724	0.000527	1.68987	-1.18
Timp3	9.08e-32	1.12e-34	5.90154	-1.54
LOC100911664	1.02e-19	3.88e-22	5.30896	1.33
Nqo1	3.68e-168	1.13e-172	7.91272	2.47
Mpp2	0.0175	0.00149	1.60237	1.04
Sh3tc2	0.000181	7.73e-06	2.824	-1.12
Spag5	8.08e-42	3.74e-45	5.89215	1.48
LOC679539	5.48e-17	2.91e-19	7.14965	1.2
Akap5	0.00524	0.000363	1.21376	1.16
Has2	5.62e-05	2.07e-06	0.773028	1.68
Hpx	0.0161	0.00135	0.400815	-1.16
Agap1	1.84e-23	4.82e-26	6.38261	-1.13
NEWGENE_1308196	0.0359	0.00355	3.32906	1.52
Ccdc158	0.00192	0.000111	0.847273	-1.66
Trim21	0.00787	0.00058	1.84432	1.01
Cdca7	1.08e-11	1.15e-13	3.53494	1.54
Ccdc80	2.77e-26	5.91e-29	11.1297	-1.3
Vsir	0.000472	2.28e-05	0.999712	1.59
Chst12	1.29e-14	9.1e-17	3.32317	1.88
Axin2	8.94e-05	3.49e-06	1.22956	1.51
Ercc6l	1.39e-15	8.56e-18	4.44431	1.48
Pfkl	6.76e-17	3.67e-19	6.75237	1.19
Ephb4	3.34e-22	9.9e-25	6.75761	1.08
LOC100910446	0.000213	9.28e-06	1.93074	3.19
Hist1h1c	5.84e-17	3.12e-19	6.3066	-1.04
Fzd6	0.00172	9.79e-05	2.74444	-1.01
Vcam1	0.0025	0.000152	1.9766	-1.12
LOC100909679	0.00476	0.000322	3.17084	1.21
Susd5	7.77e-06	2.38e-07	2.83573	1.31
Cbr3	5.37e-07	1.27e-08	3.20214	1.3
Hspa8	2.87e-10	3.9e-12	5.15277	3.78
Ckm	0.0295	0.00278	0.476023	-1.2
Ablim2	2.16e-11	2.45e-13	4.5622	-1.14
LOC100359539	1.2e-27	2.33e-30	6.87899	1.14
Itgb8	0.00215	0.000127	0.849157	1.39
Enox1	2.95e-07	6.63e-09	0.90038	-2.35
Otub2	5.5e-18	2.51e-20	5.44491	-1.14
Cenpj	9.67e-08	1.99e-09	4.12621	1.04
Cacna1s	3.2e-05	1.1e-06	1.67703	-1.54
Kcnd1	0.00107	5.7e-05	2.43875	1.06
Gmppb	2.61e-06	7.16e-08	3.20658	1.24
LOC100910755	0.0143	0.00117	0.596353	-1.44
Wdr6	1.11e-21	3.39e-24	6.91813	1.07
LOC100911991	0.023	0.00207	7.7074	1.61
Atf3	9.93e-14	7.97e-16	4.11712	-1.64
Mboat1	2.69e-18	1.18e-20	4.24288	1.65
Vegfa	2.93e-23	7.78e-26	7.62169	-1.1
Igf1	0.0213	0.00189	0.637601	-1.14
Rassf5	7.5e-11	9.17e-13	4.1055	-1.28
Emp2	2.02e-09	3.1e-11	3.93336	-1.28
Exo1	4.02e-08	7.71e-10	4.07558	1.05
Slc3a2	3.29e-30	4.98e-33	10.1207	-1.46
Icoslg	2.4e-10	3.18e-12	4.88313	-1.02
Plcl1	0.000592	2.97e-05	1.21485	-1.77
Fscn1	1.01e-23	2.62e-26	7.71018	1.14
Shc4	0.00272	0.000167	2.21659	-1.12
Atp13a5	0.0209	0.00185	1.14521	-1.03
Relb	1.83e-08	3.27e-10	3.17586	-1.46
Dtx3l	0.000223	9.82e-06	2.86707	1.03
AABR07049960.1	7.02e-05	2.63e-06	0.732946	1.82
Gzmbl3	0.0303	0.00288	0.433702	1.13
Net1	6.45e-08	1.29e-09	3.55864	1.25
Il1rl2	0.0434	0.0045	0.520719	1.08
Tg	0.00313	0.000197	0.552949	-1.51
Cxcl1	1.82e-22	5.15e-25	5.98329	-1.61
Pmp22	0.0359	0.00355	0.335341	1.13
Anapc16	2.66e-21	8.7e-24	6.16446	-1.06
C1ql4	7.93e-06	2.43e-07	0.572854	1.99
Slc25a10	1.64e-08	2.91e-10	4.91175	1.06
Figf	0.00128	6.96e-05	1.17144	-1.41
Celsr2	1.19e-07	2.48e-09	4.21776	1.06
Polr2i	0.0216	0.00192	1.87756	3.4
Mcm3	4.5e-23	1.24e-25	6.45438	1.24
Ccdc88b	1.65e-09	2.48e-11	3.49122	1.52
Cenpa	3.15e-11	3.66e-13	6.34242	1.18
Mknk2	6.02e-36	4.46e-39	7.29642	1.28
Slc6a9	9.65e-27	1.97e-29	6.28951	-1.28
AABR07028907.1	0.0348	0.00342	0.37404	2.38
Hspa9	9.93e-24	2.54e-26	9.01337	-1.19
Vnn3	0.0319	0.00307	0.956437	-1.04
Melk	7.95e-13	7.16e-15	4.6701	1.22
LOC100911417	0.0141	0.00114	3.71996	2.44
Dnaja1	7.91e-34	7.81e-37	7.83353	1.07
Tbx3	1.27e-06	3.24e-08	3.72179	1.11
Cotl1	1.08e-11	1.15e-13	4.85844	1.14
Cxcl2	8.74e-13	7.93e-15	0.969099	-3.36
Igh-6	2.07e-06	5.59e-08	1.48518	-2.12
AC093965.1	0.000431	2.06e-05	4.6417	-1.17
LOC690422	8.43e-11	1.04e-12	5.0731	1.08
Cdt1	5.62e-13	4.96e-15	5.23399	1.06
Slc7a7	2.62e-06	7.22e-08	3.4164	-1.2
Dixdc1	3.89e-09	6.39e-11	4.63707	1.01
Tnfaip8l1	8.1e-13	7.33e-15	2.75592	1.91
Myh3	1.9e-11	2.12e-13	4.91924	-1.07
Rad9b	0.00136	7.5e-05	2.05649	-1.11
Pold1	1.63e-25	3.62e-28	5.25339	1.6
Cd6	0.0141	0.00115	1.00818	-1.27
Notch4	0.00371	0.000241	0.527712	1.52
LOC100911372	1.32e-06	3.39e-08	5.28187	1.11
Tnni2	0.00208	0.000121	1.97357	-1.1
Ptgr1	1.24e-99	1.14e-103	8.5207	1.96
Myc	1.96e-18	8.33e-21	6.38749	-1.49
Faslg	1.35e-07	2.85e-09	0.0997675	-2.61
LOC100909526	0.00435	0.000289	0.0202517	-1.75
Cenpf	1.37e-17	6.77e-20	6.81269	1.1
LOC102554790	0.036	0.00356	0.652107	-1.5
Lrit1	1.87e-11	2.06e-13	1.02721	3.01
Sepw1	0.0268	0.00249	4.91957	2.21
Soat2	6.92e-08	1.39e-09	0.299745	-2.56
Shmt2	1.12e-28	2e-31	9.16055	-1.24
Rab9b	7.26e-07	1.75e-08	3.5311	-1.23
Myo1a	0.0161	0.00135	0.193779	1.38
Nfs1	0.018	0.00155	1.06439	-2.37
Mllt11	5.98e-25	1.4e-27	5.83187	-1.11
RGD1311892	0.0199	0.00175	1.88715	1.03
Cyp1b1	1.65e-104	1.02e-108	8.32761	2.09
Gtse1	1.76e-46	5.92e-50	6.89267	1.4
AABR07030598.1	2.73e-14	2e-16	3.09364	-1.95
LOC103690175	0.0457	0.00479	1.64412	2.39
Hspa2	4.24e-07	9.8e-09	2.60295	1.34
Gadd45a	1.89e-19	7.36e-22	8.47493	-1.35
Stard4	7.07e-08	1.43e-09	2.20686	1.67
LOC691083	0.014	0.00113	1.90399	1
Zfp341	0.03	0.00284	0.624507	1.15
AABR07041096.2	3.01e-09	4.81e-11	2.19104	-1.93
Ugdh	1.76e-46	5.96e-50	6.47378	1.33
Gpr153	0.00422	0.000279	0.539203	1.44
RGD1561958	9.03e-11	1.12e-12	2.4964	-2.07
Sfxn2	0.00815	0.000605	0.174894	-1.92
Ttc39b	1.06e-11	1.12e-13	5.2148	-1.03
Cox6a2	1.61e-41	7.95e-45	5.53361	-2.03
LOC100912369	0.00593	0.000421	0.842758	1.49
Tk1	5.04e-31	7e-34	7.17377	1.31
Psph	2.7e-28	5.01e-31	7.18414	-1.4
Sgk1	3.97e-06	1.14e-07	4.38532	-1.04
Sohlh1	0.0339	0.00329	0.196652	-1.19
Dtl	2.08e-11	2.33e-13	5.04838	1.04
Ndufa1	0.0308	0.00293	2.661	-2.31
Cps1	0.0204	0.0018	0.715182	-1.15
Naprt	0.0117	0.000918	0.0665346	-1.56
Piezo2	2.14e-10	2.81e-12	0.629316	-3.35
Cyp26b1	0.00136	7.47e-05	2.23217	1.07
Pole	1.13e-19	4.34e-22	5.85856	1.08
Ddr2	6.91e-18	3.22e-20	7.33353	-1.22
AABR07000658.2	2.78e-13	2.35e-15	5.3518	1.08
AABR07041109.1	0.000446	2.14e-05	0.441831	-3.13
LOC103690067	0.0135	0.00109	1.25895	1.66
Idh1	6.01e-24	1.52e-26	6.04114	1.04
Fam71f1	3.93e-08	7.46e-10	3.45048	-1.39
Pycr1	3.1e-28	5.84e-31	5.69905	-1.33
RGD1560010	3.53e-09	5.77e-11	4.4182	1.09
Stmn3	0.000627	3.16e-05	2.56336	1.1
Cxcl3	2.39e-06	6.51e-08	1.91567	-1.66
Ncapd2	3.31e-22	9.71e-25	6.53529	1.08
Smpx	0.0288	0.0027	0.0128919	-1.23
RT1-N3	1.95e-07	4.22e-09	3.54249	1.21
Ckap2	3.73e-38	2.42e-41	6.37978	1.38
Arg2	5.48e-05	2e-06	1.2902	-1.62
Col20a1	0.00215	0.000127	1.06384	-1.43
Atp10d	0.00251	0.000152	1.66044	1.28
Slc16a14	1.24e-08	2.17e-10	4.11203	-1.22
Inpp5d	0.00142	7.85e-05	0.27882	-1.52
Eif4ebp1	4.42e-23	1.19e-25	8.25057	-1.08
Lynx1	4.97e-08	9.71e-10	3.90642	1.1
LOC103689971	0.0109	0.00084	2.84641	1.09
Klf15	3.35e-07	7.6e-09	2.9885	-1.45
Lpin1	0.000795	4.13e-05	1.09827	1.44
Actc1	0.0425	0.00438	0.823047	-1.01
AC099294.11	0.00905	0.000679	0.0819888	-1.44
Pde5a	0.00041	1.94e-05	1.40424	1.44
Pus7l	3.87e-11	4.54e-13	4.63697	-1.21
Plxnb1	7.69e-05	2.92e-06	3.32728	1.11
Casp12	7.22e-23	2.02e-25	5.43879	-1.73
Manea	2.79e-08	5.15e-10	5.63858	-1.04
LOC100910581	0.00253	0.000154	0.608286	1.68
Fam78a	0.000331	1.52e-05	1.06182	1.57
Sfrp4	0.000159	6.68e-06	3.42974	-1.1
Fam102a	0.000214	9.35e-06	3.35211	1.03
Dusp8	2.34e-12	2.33e-14	4.63766	-1.28
Ncaph2	1.21e-21	3.76e-24	6.71168	1.03
AABR07028795.1	4.2e-05	1.5e-06	0.38008	-4.1
Gtpbp2	7.22e-23	2.03e-25	6.32444	-1.17
Tenm4	0.000117	4.71e-06	1.40666	-1.87
Triap1	0.00205	0.00012	0.779761	-2.31
AABR07011951.1	9.55e-07	2.37e-08	1.74675	1.84
Eprs	7.82e-20	2.9e-22	10.1077	-1.16
Chaf1a	2.98e-34	2.8e-37	5.66431	1.46
Ciart	9.2e-13	8.46e-15	3.4173	-1.69
Glrx	6.1e-17	3.28e-19	5.09664	1.25
Slc2a5	4.16e-10	5.79e-12	2.98621	1.94
Trib3	3.82e-25	8.72e-28	8.2382	-1.4
Dedd2	7.5e-05	2.84e-06	2.61588	1.15
Igfbp4	2.21e-36	1.57e-39	5.62799	-1.48
Kctd19	5.13e-07	1.21e-08	2.98498	-1.3
RGD1564171	0.00521	0.00036	0.486873	-1.33
Lif	1.98e-08	3.57e-10	4.18723	-1.1
AABR07042514.3	0.00476	0.000323	1.68308	-2.02
Angptl8	0.0294	0.00278	0.896554	-1.13
Dqx1	0.00177	0.000101	2.24806	-1.14
Pycard	0.00174	9.91e-05	2.46446	1.03
Trib2	1.71e-11	1.87e-13	3.65299	1.55
LOC691153	0.0172	0.00146	0.596745	1.19
Frem1	1.74e-08	3.09e-10	3.42003	-1.5
N4bp2l1	1.19e-05	3.79e-07	2.88459	-1.22
Siah3	3.92e-05	1.39e-06	2.23113	1.38
Gja4	3.97e-08	7.56e-10	1.07848	2.46
RGD1562276	0.0246	0.00224	0.13931	1.25
XAF1	0.0247	0.00225	1.4222	1.06
Wisp2	2.93e-21	9.69e-24	5.19584	-1.51
Dusp1	1.28e-48	3.57e-52	7.59439	-1.44
LOC102550391	2.55e-09	3.97e-11	3.77214	1.7
Rpl8	0.0268	0.00249	5.46109	-1.36
Wdr62	4.9e-08	9.56e-10	2.45434	2.07
Tmem116	0.00633	0.000454	1.76718	-1.09
Surf2	0.000176	7.48e-06	3.28583	-2.46
Slc6a7	0.00064	3.23e-05	1.11622	-1.41
Akr1b8	3.2e-53	5.93e-57	8.3872	1.36
Orc1	1.32e-09	1.96e-11	3.7733	1.31
Kif20a	2.32e-34	2.01e-37	7.38257	1.09
Eif1	4.12e-21	1.4e-23	9.14414	-1.05
Jaml	0.0376	0.00376	0.281565	-1.17
Dhcr7	2.79e-11	3.21e-13	3.37802	2.1
Eme1	4.13e-05	1.47e-06	3.06152	1.08
Col2a1	1.25e-05	3.98e-07	0.602585	-1.86
Synpo2	6.5e-14	5.03e-16	5.4571	1.07
Ccl20	2.73e-10	3.67e-12	1.45599	-2.86
Slc7a11	7.95e-15	5.47e-17	7.2279	-1.25
Acot2	1.7e-31	2.2e-34	6.36413	-1.59
Abcd2	1.5e-07	3.18e-09	2.08591	1.72
Hspa1b	3.57e-06	1.01e-07	3.47738	1.87
Mcm5	2.37e-38	1.46e-41	7.40213	1.52
Brms1	0.016	0.00133	3.96151	1.41
Prr11	4.71e-07	1.1e-08	3.79347	1.06
Unc5b	3.1e-17	1.59e-19	8.82586	-1.09
Tnnc2	1.01e-31	1.27e-34	6.25148	-1.28
Fibin	0.0049	0.000334	0.499677	-1.31
Tbc1d4	0.0086	0.000642	1.59247	1.22
LOC100912534	0.00967	0.000734	1.06364	-2.87
Uba7	0.0011	5.9e-05	2.4131	1.09
Lonrf1	1.08e-11	1.16e-13	5.04413	-1.03
Tiam1	8.8e-05	3.41e-06	3.11111	1.12
Slit3	0.000297	1.35e-05	0.253422	-1.67
Adm2	8.8e-05	3.41e-06	0.136095	-1.93
Aspm	3.47e-31	4.71e-34	6.39358	1.44
Dck	5.57e-06	1.65e-07	3.24245	1.19
Fst	2.77e-31	3.68e-34	7.41237	1.13
Prune2	0.000495	2.4e-05	3.08591	-1.1
Lonp1	5.58e-24	1.4e-26	8.46143	-1.1
Mcm2	7.95e-31	1.15e-33	7.15094	1.27
Twf2	3.62e-05	1.27e-06	3.015	1.09
Fgf9	1.91e-09	2.9e-11	2.77153	-1.93
Islr	1.99e-08	3.59e-10	2.80047	-1.58
Acaa2	1.14e-20	4.04e-23	6.21554	1.01
Cd28	0.000503	2.46e-05	2.83637	-1.16
LOC102547897	0.0112	0.000873	1.12523	1.15
Casp6	5.15e-06	1.51e-07	1.65643	2.69
Gsta2	4.7e-11	5.58e-13	0.0280969	3.82
Pitx3	0.0488	0.00519	0.215735	1.09
LOC103690996	1.74e-05	5.72e-07	2.39563	-5
Dgcr2	7.92e-06	2.43e-07	3.77886	1.54
Nfxl1	1.67e-21	5.26e-24	5.80114	-1.23
Haus1	0.00838	0.000624	2.56996	1.29
Tgfb3	6.16e-30	9.7e-33	8.60753	-1.02
Stac3	0.0049	0.000334	0.2983	-1.42
Klf4	1.08e-15	6.46e-18	4.80716	-1.29
Mtss1l	3.93e-35	3.03e-38	7.87648	-1.31
Trpm3	0.00692	0.0005	1.2112	1.15
Sgk3	0.000269	1.21e-05	2.82912	1.07
Lrch2	0.0416	0.00427	0.582429	-1.08
Ighm	1.89e-08	3.39e-10	0.0747324	-2.95
Igfbp5	3.76e-18	1.67e-20	6.15639	-1
Acsm1	2.71e-09	4.25e-11	2.67722	-1.7
LOC687780	0.0226	0.00203	4.32705	-1.74
Spta1	0.0377	0.00379	1.50264	1.02
LOC679739	0.00593	0.000421	1.11844	-2.06
Fam64a	1.11e-26	2.29e-29	6.00278	1.19
Magee1	1.89e-11	2.09e-13	2.56317	1.87
LOC100911750	0.0457	0.00479	1.69025	1.54
Ddit3	3.93e-21	1.31e-23	7.70257	-1.21
Ifit2	0.00688	0.000497	2.67357	-1.05
Entpd7	0.00482	0.000328	1.8598	1.08
Nhp2	0.00568	0.000399	2.99426	2.82
Cda	0.0155	0.00129	0.744211	3.51
Rapgef5	2.48e-10	3.3e-12	0.336359	3.29
E2f8	1.81e-08	3.24e-10	4.13168	1.08
Irak3	1.11e-27	2.12e-30	6.82196	-1.18
Mcmdc2	2.69e-18	1.18e-20	5.94293	-1.15
AABR07063544.1	0.0133	0.00107	6.58419	2.32
Gins1	3.27e-08	6.14e-10	4.7563	1
Gmnn	6.75e-14	5.27e-16	5.00415	1.15
Ung	3.34e-09	5.4e-11	4.87892	1.1
Bmf	6.68e-06	2.02e-07	3.61198	1.05
Mbd4	2.83e-05	9.66e-07	1.63119	1.52
LOC100910646	0.00705	0.00051	0.765777	-2.92
LOC100911047	1.29e-06	3.31e-08	2.01352	-2.76
Acta1	2.51e-18	1.08e-20	5.58238	-1.21
Bahcc1	0.000237	1.05e-05	1.87291	1.33
Riok3	5.3e-24	1.31e-26	7.10435	-1.24
Rab32	9.79e-35	7.86e-38	6.41479	-1.33
Suox	7.59e-08	1.55e-09	2.508	1.55
Map3k7	0.00208	0.000122	1.02163	-2.98
AABR07054460.6	9.32e-11	1.16e-12	4.35679	-1.63
Zranb3	2.79e-06	7.75e-08	3.71012	1.02
Fam89a	2.84e-06	7.91e-08	1.46956	1.87
Spdl1	2.32e-08	4.22e-10	4.11199	1.11
LOC688932	6.09e-05	2.26e-06	0.720586	1.7
Akap17b	0.00349	0.000223	1.60698	1.13
Plk5	0.000651	3.3e-05	0.500974	1.69
Gnptab	8.88e-18	4.21e-20	6.19335	1
Fbxo9	1.61e-05	5.21e-07	3.43874	1.08
Ndst3	0.000668	3.41e-05	0.498818	-1.56
Marf1	9.32e-05	3.66e-06	1.70049	1.82
Wt1	0.000457	2.2e-05	0.00614317	1.78
Exoc3l4	4.68e-05	1.69e-06	1.654	-1.62
Dhcr24	9.35e-21	3.23e-23	5.9033	1.52
Wdr90	2.94e-08	5.5e-10	4.53025	1.06
Ckap4	2.64e-24	6.36e-27	8.97093	1.01
LOC100359951	0.0486	0.00515	3.68174	1.65
Rn50_X_0729.6	0.000312	1.43e-05	3.26744	1.03
Ppp1r15a	1.65e-26	3.47e-29	7.8491	-1.47
Angptl4	0.036	0.00357	0.990644	1.08
Tfrc	3.18e-37	2.16e-40	5.09707	2.07
Extl1	5.14e-07	1.21e-08	2.55964	-1.46
LOC680227	0.00805	0.000596	0.515506	1.3
LOC100359687	0.000155	6.47e-06	2.52855	-1.29
Yars	2.05e-32	2.28e-35	8.3676	-1.15
Dph5	1.18e-10	1.5e-12	5.07299	-1
Kif22	3.87e-29	6.69e-32	7.47933	1.08
LOC100912282	0.000375	1.76e-05	0.72782	-8.82
LOC100909752	0.0292	0.00275	1.29978	1.2
Fam83d	1.17e-25	2.56e-28	6.10027	1.16
AABR07060862.1	0.0363	0.0036	0.740516	-1.02
Pde2a	0.000287	1.3e-05	0.343784	-1.8
Mycn	2.34e-12	2.33e-14	5.30203	1.15
Opn3	0.0486	0.00516	0.519676	1.07
Mki67	6.11e-19	2.47e-21	8.33566	1.05
Cep250	2.89e-09	4.6e-11	4.81034	1.01
Dlx2	1.99e-05	6.58e-07	0.280429	-2.04
Gm5471	2.89e-07	6.48e-09	4.27645	-1.08
Ankrd37	0.0035	0.000225	1.16275	1.37
Mamdc2	0.0224	0.00201	0.171736	-1.17
Aldh1l2	2.63e-28	4.79e-31	5.89369	-1.27
Chtf18	7.16e-14	5.61e-16	4.95305	1.41
Gnpda2	8.38e-06	2.58e-07	3.92417	-1.08
Klhl40	7.09e-15	4.79e-17	3.42329	1.86
Rn50_X_0749.3	0.0223	0.00199	1.20183	1.02
Lmnb1	7.53e-46	2.79e-49	6.49316	1.36
Hoxb9	4.34e-10	6.06e-12	3.21259	-1.51
Nsun4	0.000579	2.9e-05	0.206665	-2.84
Ccl2	5.61e-14	4.29e-16	4.80262	-1.5
Mif	0.0477	0.00504	3.95329	-2.01
Zfp69	0.0254	0.00233	0.011507	1.31
Capns1	0.0141	0.00115	4.03375	1.75
Psmb8	6.45e-06	1.94e-07	2.98843	-1.17
Plcxd2	2.87e-10	3.89e-12	4.53558	-1.38
Sars	2.16e-24	5.13e-27	8.9977	-1.04
Sgcg	2.83e-14	2.08e-16	4.9961	-1.1
Slc1a5	2.43e-45	9.74e-49	7.18325	-1.45
Myog	2.98e-34	2.85e-37	5.84329	-1.34
Ptafr	1.24e-05	3.96e-07	2.93927	1.19
Thbs2	7.31e-14	5.75e-16	3.16825	-1.98
Ppfibp2	0.023	0.00207	1.12279	1.07
Tonsl	3.46e-09	5.59e-11	3.70192	1.29
Aldh18a1	0.000668	3.41e-05	2.89787	-1.71
Lrp5	1.37e-18	5.67e-21	5.8323	1.13
Bambi	4.41e-12	4.53e-14	4.86356	-1.13
AABR07002674.1	0.0116	0.000913	1.82781	-1.01
Plk1	2.62e-34	2.34e-37	7.14999	1.18
Mybph	8.88e-07	2.18e-08	3.47717	-1.12
Rwdd2a	0.0223	0.002	0.677969	1.09
Haus5	4.98e-08	9.75e-10	4.37782	1.06
Tma7	1.8e-13	1.48e-15	3.93813	2.74
Gpr155	0.00122	6.6e-05	0.711839	-1.56
Itgad	3.56e-05	1.24e-06	0.940439	-1.92
AABR07033324.1	2.7e-18	1.19e-20	6.68417	1.2
Zfp664	1.99e-06	5.34e-08	4.47658	-1.01
Stbd1	7.77e-27	1.55e-29	8.31704	-1.56
Il6	1.5e-07	3.17e-09	3.84201	-1.1
Dlx3	0.00731	0.000532	0.352887	1.45
Inhba	4.02e-11	4.73e-13	5.94575	-1.06
AABR07070404.4	0.026	0.0024	0.848894	-1.12
Bmp3	8.53e-06	2.63e-07	2.55387	-1.38
Cdh18	0.000537	2.66e-05	2.05515	1.27
Pou2f2	1.1e-06	2.76e-08	3.05152	1.22
Zc3h8	1.07e-09	1.57e-11	4.38516	-1.18
Mcm10	4.28e-18	1.93e-20	4.76505	1.52
Car1	8.59e-05	3.31e-06	1.00679	-1.69
Pfkfb1	7.56e-07	1.83e-08	2.42574	1.52
Dyrk3	0.0176	0.0015	0.940536	1.19
B4galnt4	0.00513	0.000353	0.325266	1.51
Msh2	4.28e-25	9.92e-28	6.27739	1.25
Il18rap	6.36e-08	1.27e-09	4.23573	1.13
Kank4	0.000105	4.17e-06	1.92457	1.42
Map3k19	0.00347	0.000222	1.12745	1.24
LOC102552166	0.0385	0.00389	1.2088	1.14
Cdc6	8.88e-18	4.22e-20	4.83881	1.42
A930003A15Rik	0.0129	0.00103	0.105901	-1.37
Trim66	0.0322	0.0031	0.387005	-1.18
Adh7	4.06e-08	7.81e-10	0.83214	2.62
Topbp1	1e-14	6.94e-17	5.02597	1.17
Reln	7.8e-05	2.97e-06	0.624501	-1.93
NEWGENE_1359295	0.000413	1.96e-05	2.985	-2.96
Hspa8	7.79e-51	1.92e-54	9.23493	1.53
Zgrf1	0.000325	1.49e-05	2.76014	1.02
Mcm7	1.27e-29	2.04e-32	7.51789	1.4
AABR07024907.1	0.00224	0.000133	0.143425	2.07
Pcyox1l	3.88e-11	4.56e-13	4.52956	1.19
Fam26e	8.93e-05	3.48e-06	2.25094	1.34
Napb	0.00139	7.69e-05	2.54794	-1.16
Slc39a10	1.19e-10	1.51e-12	4.99866	1.01
Kcnd3	0.00784	0.000577	0.834721	-1.3
Mboat7l1	0.000173	7.35e-06	2.31072	1.98
Chaf1b	2.94e-08	5.47e-10	4.5022	1.16
Rcor2l1	0.0438	0.00455	1.08545	-1.31
Ttc30a1	0.025	0.00229	0.370224	1.17
B3gnt9	0.00299	0.000186	1.37535	1.2
AABR07069454.1	0.00809	0.0006	1.40341	-1.09
Hist2h2aa3	0.0421	0.00433	0.443204	1.81
Cebpg	5.49e-21	1.88e-23	7.20095	-1.05
AC130053.4	0.0289	0.00271	0.488234	-1.1
Ptrf	3.76e-32	4.41e-35	9.21983	1.19
LOC100912604	0.00109	5.85e-05	4.2528	-2.55
RGD1306227	4.07e-07	9.37e-09	3.38981	1.25
Arhgap27	4.6e-06	1.33e-07	0.169708	2.27
Pole2	2.09e-06	5.65e-08	2.72597	1.3
Clspn	1.24e-08	2.17e-10	3.62669	1.39
Mthfd2	1.64e-25	3.69e-28	8.39642	-1.1
Pigy	1.73e-12	1.7e-14	5.0804	-1.25
Gdf15	1.43e-06	3.71e-08	1.03667	-2.22
Fen1	7.63e-29	1.34e-31	5.58515	1.45
AC130391.3	0.00227	0.000136	1.71967	-1.37
Chrna1	0.00373	0.000242	0.329535	-1.43
Zfp444	6.02e-10	8.55e-12	4.86788	1.06
AABR07026032.2	6.45e-05	2.4e-06	0.0371702	-2.21
Rrm2	1.65e-38	9.16e-42	7.72188	1.27
Ctgf	1.73e-32	1.87e-35	11.1	-1.34
Rad54l	2.36e-07	5.19e-09	3.93235	1.08
Dgat2	7.77e-31	1.1e-33	7.09831	-1.17
Pcgf1	0.000137	5.64e-06	0.705749	-3.08
LOC100909840	2.22e-05	7.45e-07	3.59412	-1.13
Casp4	2.65e-29	4.51e-32	6.28803	-1.87
42984	0.000178	7.58e-06	2.57242	1.08
Tyms	3.54e-08	6.68e-10	3.77587	1.25
Mcoln3	8.7e-06	2.69e-07	1.63923	-1.57
Cx3cl1	4.9e-11	5.83e-13	1.07887	-3.12
Ncbp2	0.000929	4.89e-05	4.25057	2.03
Pck2	3.3e-32	3.77e-35	6.78969	-1.23
Xdh	1.65e-71	2.03e-75	6.44064	1.67
Trabd2b	1.97e-05	6.51e-07	2.3036	-1.39
Mb	0.00946	0.000714	0.785993	-1.16
Dapk1	2.73e-09	4.3e-11	2.47282	-1.82
AABR07026032.4	6.33e-09	1.06e-10	0.309324	-2.88
RGD1565033	9.9e-18	4.73e-20	4.93218	-1.56
Tubb4b	1.3e-33	1.32e-36	8.23026	1.16
Depdc1b	5.05e-08	9.92e-10	3.67371	1.17
Nhej1	0.000295	1.34e-05	2.30505	-1.17
Zik1	0.0186	0.00161	0.000554503	-2.78
Parvb	0.00298	0.000185	0.341383	1.52
Rcan1	3.93e-52	8.48e-56	6.25981	-1.49
Fads3	3.52e-26	7.61e-29	8.91732	-1.05
Mcm6	1.23e-34	1.02e-37	7.25359	1.69
AABR07026294.1	7.73e-10	1.11e-11	5.31389	-1.01
LOC100912485	0.00592	0.00042	2.17098	-1.08
Ampd3	0.000988	5.22e-05	1.16607	1.38
Kif20b	7.26e-13	6.5e-15	6.07984	1
Spsb4	4.29e-09	7.05e-11	4.20884	1.17
Incenp	2.17e-38	1.27e-41	6.88657	1.26
Prkar1b	5.51e-07	1.31e-08	3.77933	1.11
Cd151	0.00223	0.000132	1.65636	1.69
LOC100910308	0.00585	0.000414	3.14046	-1.91
Fbxl18	0.0493	0.00525	2.10898	1.12
Col11a2	0.000422	2.01e-05	0.374735	-1.84
Inf2	4.28e-18	1.91e-20	6.00387	1.08
Steap3	3.84e-24	9.37e-27	6.98538	1.16
LOC103691744	1.45e-43	6.28e-47	6.963	-1.83
Il9r	3.5e-09	5.66e-11	1.83435	-2.4
LOC680121	4.22e-13	3.7e-15	6.70929	2.66
RT1-T24-3	0.047	0.00494	0.148501	1.17
Tm4sf1	7.71e-09	1.31e-10	3.02683	1.46

## Sheet: DEs YXS vs control
YXS vs control
Gene Symbol	FDR	PValue	logCPM	logFC
Cdca3	4.42e-37	3.03e-39	6.58	1.28
Lbh	1.24e-23	2.02e-25	6.59	-1.07
Smad7	4.87e-29	5.55e-31	6.2	-1.13
Phf10	1.13e-29	1.24e-31	7.36	-1.2
Actb	3e-40	1.66e-42	12.8	1.17
Maml2	1.28e-15	4e-17	3.97	-1.34
AABR07049038.2	1.23e-09	7.14e-11	2.72	-1.65
Tpgs1	3.68e-35	2.84e-37	5.22	1.48
Gemin8	4.98e-19	1.16e-20	4.24	1.36
Ifi47	0.0203	0.00406	0.506	1.04
AABR07025051.3	1.88e-06	1.72e-07	1	-2.43
Sap30l	2.5e-22	4.55e-24	5.22	1.05
Hic2	9.87e-08	7.41e-09	1.96	-1.74
Prdm16	3.74e-19	8.69e-21	4.9	-1.26
Cux2	4.35e-05	4.87e-06	0.569	-1.71
Xrcc3	2.37e-15	7.51e-17	2.84	-2.03
Dennd4a	4.47e-39	2.72e-41	5.41	-1.7
Tp53inp1	6.7e-13	2.72e-14	4.35	-1.03
Prkca	8.96e-26	1.26e-27	5.42	-1.09
Zfp202	7.42e-21	1.51e-22	3.55	-1.82
Tnfsf18	5.3e-07	4.47e-08	1.33	-2.02
Myl12b	3.7e-30	3.92e-32	6.76	1.1
Gipr	0.000938	0.000134	0.111	-1.47
Krt7	2.2e-38	1.37e-40	9.82	1.19
LOC100909595	0.0128	0.0024	1.3	-1.49
Dyrk2	1.79e-34	1.43e-36	7.65	-1.15
Dmrt1	1.06e-10	5.47e-12	4.12	1.06
RGD1304622	4.09e-26	5.59e-28	5.56	-1.2
Lig1	1.96e-13	7.49e-15	4.23	1.21
Cmtm4	1.83e-16	5.36e-18	4.96	-1.02
Kif21a	2.32e-17	6.31e-19	4.93	-1.04
Birc5	2.24e-34	1.8e-36	5.75	1.3
Plekha7	3.34e-90	1.55e-93	7.33	-2.26
Hist2h3c2	0.000615	8.49e-05	2.01	1.15
Cited1	7.15e-05	8.32e-06	2.71	1.04
Mns1	7.95e-10	4.53e-11	2.46	1.75
Arl16	4.05e-07	3.33e-08	3.41	1.04
Plp1	0.00188	0.000287	0.9	-1.2
Donson	4.5e-10	2.49e-11	4.09	1.05
Slc25a33	1.62e-11	7.65e-13	5.08	-1.17
Twist2	1.67e-07	1.3e-08	1.92	1.84
Usp36	1.6e-57	3.47e-60	6.58	-1.56
Ypel1	1.86e-07	1.45e-08	3.5	1.21
LOC103690033	2.52e-24	3.93e-26	4.99	-1.46
Kdm7a	2.06e-08	1.4e-09	2.82	-1.45
Hmcn1	2.61e-56	5.97e-59	7.42	-1.61
Pan3	1.28e-21	2.45e-23	4.98	-1.16
Atxn2	5.3e-35	4.1e-37	6.68	-1.18
Myrf	8.25e-32	7.8e-34	7.12	-1.14
Sdcbp2	2.32e-06	2.15e-07	1.02	-1.83
Bptf	9.14e-33	8.07e-35	6.54	-1.24
Nf1	8.08e-47	3.12e-49	6.12	-1.52
Fancg	2.02e-07	1.58e-08	2.79	1.32
Tbc1d5	8.07e-25	1.21e-26	5.67	-1.06
Dennd1b	4.7e-06	4.54e-07	3.1	-1.04
Cep57l1	7.14e-08	5.25e-09	3.91	1.05
Ccl7	4.74e-11	2.35e-12	4.16	-1.21
Hmbox1	2.08e-05	2.2e-06	2.87	-1.08
Slc23a3	5.25e-05	5.95e-06	0.307	-1.81
Ttc30b	9.29e-09	6.06e-10	3.27	1.24
Tmem97	8.19e-42	4.07e-44	4.88	1.81
Soga1	4.89e-78	4.08e-81	5.69	-2.19
Stc2	9.49e-48	3.37e-50	6.95	-1.59
Arap1	2.86e-27	3.77e-29	6.9	-1.14
U2af1	2.3e-25	3.33e-27	5.85	1.08
Zfp771	3.72e-40	2.1e-42	5.23	1.64
Ccdc61	1.33e-09	7.81e-11	3.82	1.08
Tmem198b	5.53e-07	4.68e-08	3.8	1.03
Pfn1	7.51e-52	2.16e-54	10.6	1.33
Pagr1	1.82e-12	7.75e-14	4.53	1.05
Sema6b	3.25e-08	2.26e-09	1.02	2.16
Zbtb10	1.54e-11	7.24e-13	3.78	-1.25
Arr3	2.05e-12	8.77e-14	0.213	-3.26
Rps6ka5	6.39e-14	2.32e-15	4.37	-1.16
AABR07035780.1	0.000434	5.81e-05	0.831	-1.38
Adam19	4.49e-26	6.16e-28	7.75	-1.07
Pddc1	2.58e-11	1.24e-12	3.37	2.06
Rad54l2	1.66e-05	1.74e-06	3.26	-1.17
Trip13	2.37e-15	7.49e-17	4.83	1.02
Rmi2	4.99e-08	3.58e-09	1.53	1.92
AABR07010563.1	6.24e-07	5.31e-08	2.24	-1.51
Hbegf	4.94e-32	4.54e-34	6.78	-1.15
Cdyl	1.92e-17	5.17e-19	4.86	-1.02
Inhbe	4.83e-28	5.95e-30	4.33	-1.77
Nuak1	4.83e-44	2.16e-46	8.72	-1.3
AABR07035796.1	8.98e-09	5.85e-10	3.01	-1.42
Amz1	0.000167	2.07e-05	2.6	1.01
Mdh1	1.25e-29	1.37e-31	7.56	1.06
Avil	3.91e-10	2.15e-11	2.41	-1.89
Cenpw	8.15e-37	5.66e-39	4.45	1.89
Mroh8	2.41e-05	2.59e-06	0.933	-1.61
Npas2	0.000172	2.13e-05	1.67	-1.49
Camk1d	5.84e-05	6.68e-06	2.7	-1.13
Pcyt1b	2.5e-06	2.32e-07	0.845	1.89
Fkbpl	0.000112	1.35e-05	2.41	1.14
Abl2	2.36e-29	2.65e-31	4.49	-1.76
Taf4b	1.14e-12	4.74e-14	3.9	-1.35
Pask	6.72e-09	4.3e-10	3.55	1.14
AABR07041096.1	0.0415	0.00916	0.794	-1.5
AC097575.3	7.79e-06	7.75e-07	1.76	1.46
Plekhm2	1.03e-18	2.47e-20	5.93	-1
Setbp1	7e-48	2.42e-50	4.44	-2.27
LOC498122	4.16e-07	3.44e-08	3.6	1.06
Serpinb9	4e-28	4.87e-30	7.86	1.02
Commd5	0.0053	0.000903	0.949	1.29
Masp2	4.1e-06	3.94e-07	2	-1.42
AABR07073014.1	0.00148	0.000221	0.187	-1.45
Asns	1.86e-35	1.41e-37	7.28	-1.4
Acap1	4.52e-07	3.75e-08	0.0476	2.67
Flrt2	4.09e-08	2.89e-09	3.6	-1.07
Siva1	1.19e-17	3.15e-19	4.98	1.01
Sesn3	1.24e-35	9.24e-38	6.23	-1.22
Mib1	3.44e-19	7.96e-21	5.11	-1.11
Mapre2	0.0346	0.00744	2.08	1.46
Abhd3	5.44e-11	2.72e-12	2.6	1.72
Urb1	6.85e-14	2.5e-15	3.97	-1.25
AABR07066820.1	2.8e-25	4.09e-27	1.72	-4.22
Ahnak2	2.05e-86	1.14e-89	7.52	-2.24
Ctps2	3.09e-24	4.87e-26	5.91	1.03
AABR07035273.1	1.66e-08	1.12e-09	3.71	-1.15
Enpp6	0.00491	0.000829	0.61	-1.2
Idi1	1.65e-17	4.42e-19	4.19	1.4
Plin4	0.0013	0.000191	0.184	-1.46
Pxylp1	2.1e-37	1.4e-39	5.46	1.35
AABR07040840.1	0.00189	0.000288	1.88	-1.06
Kif13a	1.32e-34	1.05e-36	6.35	-1.3
Hist1h2ail1	2.79e-06	2.6e-07	0.512	2.04
Atmin	0.000535	7.3e-05	0.464	-1.41
Map2k6	6.33e-10	3.56e-11	1.3	2.34
Huwe1	2.2e-27	2.86e-29	8.14	-1.12
Nlgn3	1.57e-13	5.92e-15	0.381	-3.77
Ube2l6	1.5e-06	1.36e-07	3.4	1.01
LOC100911734	2.23e-05	2.37e-06	3.18	1.89
Mrps12	1.81e-20	3.81e-22	5.03	1.09
Phlpp2	1.75e-09	1.04e-10	3.64	-1.32
Per2	1.18e-39	6.97e-42	4.92	-1.69
Gan	7.29e-07	6.25e-08	2.78	-1.24
Il23a	8.25e-23	1.45e-24	3.28	-2.65
Sacm1l	1.39e-24	2.13e-26	7.02	-1.23
Serpinb1a	4.61e-11	2.28e-12	3.86	1.22
Cd101	1.96e-07	1.53e-08	0.558	-2.16
Mob3c	0.000763	0.000107	2.24	-1.04
Ccne2	3.97e-08	2.8e-09	4.19	1.08
AC103170.2	0.0021	0.000325	1	-1.27
Kcnj4	0.000181	2.26e-05	1.45	-1.36
Bcl2l12	1.1e-11	5.08e-13	4.04	1.12
Pard6a	0.00793	0.00142	0.933	1.19
Apba1	3.32e-07	2.69e-08	3.61	-1.11
Ttc28	1.59e-28	1.87e-30	6.97	-1.28
Eif3h	1.94e-09	1.16e-10	3.85	-2.7
Slc7a5	1.07e-46	4.23e-49	9.8	-1.63
Cdkl4	0.00366	0.000598	0.986	1.24
Pard3b	7.37e-11	3.75e-12	3.81	-1.15
Serpinb6	1.78e-29	1.98e-31	6.7	1.1
AABR07035779.1	8.04e-07	6.93e-08	0.0896	-2.32
Dapk3	4.32e-40	2.46e-42	6.34	1.41
Fsd1l	7.97e-06	7.94e-07	2.22	-1.48
Bst1	0.0106	0.00195	0.32	1.25
Prrc2b	1.8e-31	1.73e-33	7.7	-1.28
AABR07070043.1	2.56e-18	6.41e-20	8.9	1.01
Nxpe3	2.7e-14	9.43e-16	3.25	1.64
Mir3064	0.000684	9.53e-05	2.37	-1.05
Mdp1	1.58e-08	1.06e-09	3.51	1.18
Nono	2.04e-35	1.56e-37	8.66	1.16
Tnnt2	2.6e-25	3.78e-27	6.22	-1
Fhdc1	0.00131	0.000193	1.96	-1.06
Trim7	1.6e-06	1.46e-07	2.81	-1.2
Cisd3	7.89e-27	1.05e-28	5.17	1.23
Tmem51	1.61e-07	1.24e-08	3.46	1.05
Alg10	6.98e-19	1.65e-20	5	-1.09
Inpp4a	6.07e-08	4.4e-09	3.76	-1.06
AABR07064316.4	1.24e-05	1.27e-06	2.43	1.34
Actl7a	1.93e-06	1.77e-07	0.163	-2.63
Ap2s1	5.81e-32	5.4e-34	6.21	1.21
Fam129a	8.21e-42	4.1e-44	8.75	-1.29
Slc25a5	1.05e-38	6.46e-41	8.13	1.17
Srl	0.00587	0.00101	0.652	-1.2
Fgf21	0.000144	1.77e-05	1.14	-1.76
LOC100912218	0.000294	3.8e-05	2.54	-1.18
Kcnmb4	5.03e-12	2.23e-13	3	1.67
Foxred2	4.51e-13	1.8e-14	2.93	-1.91
Cpne1	0.0108	0.00201	5.57	1.02
Ngf	2.56e-13	9.92e-15	4.7	-1.02
Vamp5	7.18e-09	4.62e-10	3.45	1.16
Timp3	8.22e-74	7.61e-77	6.28	-2.03
AABR07035780.5	2.77e-08	1.91e-09	1.01	-2.17
Irgc	0.00605	0.00104	1.75	1.21
Tubb6	2.56e-31	2.5e-33	9.07	1.2
Sel1l	2.89e-44	1.28e-46	7.98	-1.29
Gng3	4e-12	1.76e-13	0.812	-3.14
Igdcc4	0.0109	0.00201	1.53	-1.01
Pir	3.08e-13	1.21e-14	4.5	1.11
Nqo1	1.34e-163	4.14e-168	7.89	2.66
Mospd3	9.27e-22	1.75e-23	5.63	1.13
AABR07066826.1	4.65e-07	3.87e-08	2.96	-1.25
Pop7	5.45e-22	1.01e-23	5.1	1.11
Mpp2	0.00358	0.000584	1.58	1.13
Sh3tc2	2.54e-13	9.82e-15	3.27	-1.74
Ubr4	2.43e-64	3.61e-67	8.09	-1.66
Spag5	9.86e-40	5.72e-42	5.89	1.49
Maml1	1.19e-23	1.93e-25	5.83	-1.17
LOC679539	1.1e-21	2.11e-23	7.06	1.52
Slc7a8	1e-05	1.01e-06	0.0023	-2.29
Grin3b	7.81e-33	6.85e-35	4.69	-1.83
Pcna	8.78e-36	6.5e-38	7.09	1.22
Samd14	0.0164	0.00319	0.014	1.18
Atrn	2.03e-28	2.41e-30	7.31	-1.03
Cep295nl	1.1e-09	6.39e-11	0.779	-2.51
Uqcrh	2.91e-28	3.51e-30	5.81	1.27
Atp13a3	4.48e-12	1.98e-13	2.85	-1.74
Uhrf1bp1l	1.26e-27	1.6e-29	6.62	-1.1
Cgn	8.3e-12	3.79e-13	3.42	-1.45
Has2	0.000901	0.000129	0.874	1.3
Dnajc9	2.41e-48	7.9e-51	6.01	1.44
Rfc2	2.54e-54	6.75e-57	5.97	1.53
Cks1l	0.00046	6.19e-05	2.31	1.15
Hpx	1.19e-05	1.21e-06	0.751	-1.69
Agap1	4.91e-67	6.37e-70	6.87	-1.8
Gk	4.31e-20	9.39e-22	4.71	-1.29
Gmpr	6.09e-13	2.47e-14	4.1	1.16
Trim71	1.1e-09	6.37e-11	1.16	-2.25
Duoxa2	7.92e-05	9.29e-06	1.22	-1.59
Plekhb1	7.58e-05	8.86e-06	2.48	-1.13
Ccdc158	4.51e-11	2.23e-12	1.72	-2.78
Srd5a1	1.51e-08	1.01e-09	3.17	1.25
AABR07035780.3	6.07e-08	4.4e-09	0.632	-2.47
Cdca7	7.76e-20	1.73e-21	3.46	1.88
Ldb3	2.89e-31	2.85e-33	5.03	-1.4
Plekhm3	0.000469	6.31e-05	2.4	-1.04
Bmpr2	2.09e-28	2.5e-30	6.16	-1.2
Ntf4	0.00544	0.000929	1.73	1.03
Ccdc80	1.34e-66	1.86e-69	11.3	-1.56
Senp5	0.00038	5.03e-05	2.34	-2.54
Wdr66	8.32e-06	8.32e-07	0.401	-1.88
Fbxl7	6.19e-17	1.75e-18	5.09	-1.01
Ahsp	0.00369	0.000604	0.764	1.17
Pzp	0.0179	0.00352	0.776	1.02
Ccar1	1.64e-19	3.73e-21	6.91	-1.06
Vsir	3.67e-05	4.07e-06	1	1.63
Chst12	1.09e-19	2.46e-21	3.3	1.99
Axin2	0.000155	1.91e-05	1.27	1.37
Ercc6l	5.06e-23	8.79e-25	4.43	1.54
AC105648.2	0.02	0.00399	0.0462	-1.49
Hipk2	5.88e-29	6.73e-31	4.08	-1.85
Crebrf	1.25e-16	3.6e-18	4.21	-1.3
Scn1b	3.85e-06	3.69e-07	3.01	1.16
LOC102546963	6.37e-34	5.27e-36	3.14	-2.98
Pfkl	5.18e-42	2.53e-44	6.64	1.61
Tulp1	0.00691	0.00121	0.00711	-1.3
Ephb4	8.03e-18	2.1e-19	6.78	1.01
Fdft1	2.32e-22	4.22e-24	5.41	1.08
Mt-nd4l	1.83e-39	1.1e-41	7.72	-1.59
Abhd8	9.15e-47	3.59e-49	5.61	1.48
AABR07073181.1	7.09e-69	8.1e-72	8.95	-2.42
Fzd6	1.33e-28	1.53e-30	3.76	-2.36
Mapk8ip3	1.28e-44	5.57e-47	6.03	-1.74
Vcam1	8.72e-08	6.5e-09	2.28	-1.56
Hoxc5	0.0111	0.00206	0.0762	-1.27
LOC100910944	1.39e-07	1.07e-08	4.16	4.25
LOC100909679	0.000528	7.2e-05	3.13	1.35
Chrnb2	0.000519	7.07e-05	0.216	-1.63
Ilf2	3.21e-22	5.88e-24	5.83	1.07
Rfx7	4.83e-20	1.06e-21	5.37	-1.06
Ankrd53	1.84e-05	1.93e-06	2.19	-1.27
Tm4sf4	0.00832	0.0015	0.761	1.12
Cbr3	2.83e-15	9.03e-17	3.07	1.82
Kif21b	4.06e-106	7.53e-110	7.01	-2.22
Hspa8	2.55e-13	9.86e-15	5.12	4.38
Mrpl14	1.6e-31	1.54e-33	4.69	1.51
Ckm	0.0417	0.00922	0.438	-1.15
LOC102556337	6.48e-05	7.47e-06	3.78	3.12
Ablim2	1.79e-20	3.76e-22	4.69	-1.33
LOC100359539	2.34e-42	1.13e-44	6.79	1.44
Skida1	0.0179	0.00353	0.0265	1.12
Itgb8	0.0298	0.00629	0.911	1.19
Tmem81	0.0185	0.00366	0.823	-1.07
Enox1	2.22e-10	1.19e-11	1.04	-2.54
Dcx	0.00551	0.000943	0.42	-1.35
Gnas	2.3e-05	2.46e-06	0.725	-1.69
Otub2	4.84e-26	6.71e-28	5.47	-1.18
AY172581.7	4.93e-05	5.58e-06	1.56	-2.54
Lrrc20	5.99e-13	2.42e-14	4.46	1.03
Zfp704	3.52e-07	2.87e-08	2.02	-1.62
Cacna1s	5.11e-14	1.84e-15	2.25	-2.29
Chd7	3.56e-23	6.08e-25	3.68	-1.87
Tmem170b	0.0182	0.00358	0.627	-1.08
Taldo1	1.37e-35	1.03e-37	8.36	1.14
Crim1	2.81e-34	2.27e-36	9.48	-1.31
Hrc	0.0169	0.0033	1.28	-1.05
LOC103690002	0.0404	0.0089	1.58	1.56
Gmppb	3.57e-07	2.91e-08	3.22	1.18
Fmn1	4.69e-36	3.42e-38	5.22	-1.39
Pdgfrb	4.96e-52	1.39e-54	8.8	-1.42
LOC103692173	0.0119	0.00221	2.22	2.05
Zscan26	1.97e-20	4.16e-22	5.29	-1.18
Lgals9	7.21e-10	4.08e-11	3.38	1.3
Wdr6	3.17e-20	6.83e-22	6.9	1.14
AABR07031388.1	1.57e-05	1.64e-06	0.375	-4.89
Med13l	3.61e-109	5.57e-113	7.49	-2.21
Gab2	4.09e-08	2.89e-09	3.51	-1.05
LOC100911991	0.00247	0.000387	7.64	1.91
AABR07048308.2	0.00141	0.00021	1.87	1.08
AABR07016572.1	0.00031	4.04e-05	1.2	1.36
Atf3	4.64e-20	1.01e-21	4.18	-1.73
Mboat1	4.69e-36	3.43e-38	4.16	2.05
Arid5a	3.89e-06	3.72e-07	3.11	-1.14
Vegfa	7.87e-67	1.05e-69	8.14	-1.82
Ldhb	6.37e-32	5.93e-34	8.27	1.09
Helz2	7.36e-05	8.58e-06	1.24	-1.61
Kazald1	1.64e-22	2.96e-24	4.69	1.35
Garem2	3.26e-05	3.58e-06	1.4	-1.52
Ptger1	1.32e-17	3.5e-19	5.3	-1.06
AC135741.1	0.00115	0.000168	0.367	-1.44
Has3	1.17e-06	1.04e-07	1.39	-1.82
Hgd	0.000575	7.88e-05	1.72	1.18
Igf1	0.00346	0.000561	0.739	-1.3
Rassf5	7.62e-27	1.02e-28	4.38	-1.66
Srgap1	4.99e-08	3.57e-09	3.52	-1.05
Fndc4	3.56e-18	9.01e-20	4.99	1.1
Emp2	5.61e-24	8.96e-26	4.21	-1.66
Fam126b	0.000673	9.36e-05	1.31	-1.29
Loxl4	9.83e-25	1.49e-26	6.64	-1.04
Haus4	1.42e-25	2.04e-27	6.56	1.07
Rxfp2	0.00707	0.00125	0.185	-1.2
Exo1	7.49e-15	2.49e-16	4	1.32
Zbtb40	1.76e-11	8.31e-13	3.18	-1.51
Slc3a2	2.34e-27	3.07e-29	9.98	-1.27
Icoslg	1.17e-18	2.81e-20	4.92	-1.07
Zfhx2	1.74e-41	8.87e-44	3.39	-3.67
Mvd	2.44e-18	6.09e-20	4.82	1.53
Sh3pxd2a	1.72e-26	2.31e-28	7.22	-1.01
Plcl1	4.33e-06	4.17e-07	1.43	-2.06
Dlc1	3.14e-72	3.01e-75	6.11	-1.81
Slc24a3	5.56e-28	6.91e-30	5.19	-1.27
Fscn1	1.1e-32	9.75e-35	7.6	1.54
AABR07037412.2	0.00131	0.000192	0.862	-3.03
Rbm33	4.71e-16	1.42e-17	5.68	-1.02
Filip1	3.63e-05	4.01e-06	2.1	-1.25
Shc4	5.17e-14	1.86e-15	2.86	-2
Atp13a5	0.000385	5.1e-05	1.33	-1.32
Isg20	1.23e-05	1.26e-06	1.87	-1.57
Adcy6	6.98e-24	1.12e-25	7.01	-1.04
Depdc7	2.65e-09	1.62e-10	3.86	1.07
Sec16b	8.41e-12	3.85e-13	3.56	-1.37
Zdhhc21	3e-24	4.7e-26	4.67	-1.47
Ovol1	0.000152	1.87e-05	0.327	-1.6
Eno2	1.56e-08	1.05e-09	3.87	-2.56
Kmt2e	2e-22	3.62e-24	6.43	-1.05
Relb	3.41e-22	6.26e-24	3.52	-1.92
AABR07050283.2	1.02e-10	5.28e-12	3.43	-1.31
Mcam	3.63e-26	4.93e-28	7.34	-1.04
Arid3b	0.000201	2.53e-05	1.37	-1.47
Kmt2b	1.76e-33	1.49e-35	5.86	-1.4
AABR07006860.1	1.65e-07	1.28e-08	0.842	-2.2
Cdk2	4.94e-23	8.56e-25	5.65	1.06
Jakmip2	2.2e-05	2.35e-06	2.86	-1.05
Inpp5b	2.39e-07	1.9e-08	3.05	-1.26
Gzmbl3	0.0308	0.00653	0.469	1.04
Net1	3.03e-08	2.1e-09	3.61	1.1
Nupr2	0.000236	3.01e-05	1.92	1.25
Apopt1	0.00113	0.000164	0.513	2.58
Ndufa1	1.39e-14	4.75e-16	2.97	-2.97
Tg	1.1e-14	3.72e-16	1.64	-2.91
Cxcl1	7.36e-35	5.79e-37	6.28	-1.99
Adprhl1	0.00493	0.000833	0.915	1.16
AC120949.4	0.0274	0.0057	0.469	-1.04
Pmp22	0.00184	0.00028	0.258	1.48
Efhd2	9.78e-28	1.24e-29	6.33	1.1
C1ql4	5.15e-06	5.01e-07	0.597	1.94
Slc25a10	8.03e-24	1.29e-25	4.81	1.4
Pramel3	0.00204	0.000315	1.33	1.25
RGD1310081	2.43e-12	1.05e-13	4.64	-1.04
Kat6b	2.49e-18	6.21e-20	4.51	-1.19
Figf	1.28e-05	1.32e-06	1.34	-1.64
Foxn2	2.17e-24	3.38e-26	6.11	-1.09
Fat1	1.45e-48	4.66e-51	9.54	-1.51
Tmem191c	0.00944	0.00172	0.574	-1.18
Prkcdbp	4.75e-61	8.8e-64	8.94	1.62
Polr2i	0.00182	0.000276	1.84	4.18
Mcm3	9.47e-67	1.29e-69	6.31	1.78
LOC690126	0.00123	0.000181	1.24	1.21
LOC100912262	0.0167	0.00325	1.41	1.8
Cyp2u1	4.23e-25	6.23e-27	4.78	-1.26
Ccdc88b	5.89e-23	1.03e-24	3.34	2.27
Acpt	7.7e-11	3.93e-12	1.18	-2.38
Rpa3	9.1e-22	1.72e-23	4.37	1.43
Trim62	9.68e-05	1.15e-05	2.57	-1.14
Ska2	9.3e-13	3.82e-14	4.2	1.12
Hecw2	1.62e-07	1.25e-08	3.49	-1.05
Phex	5.25e-08	3.78e-09	0.12	-2.45
Trit1	3.54e-14	1.26e-15	4.42	-1.11
AABR07019085.1	3.28e-06	3.1e-07	2.65	-2.11
Kcnh1	9.15e-26	1.29e-27	4.61	-1.54
Syde2	4.12e-24	6.5e-26	5.13	-1.13
Cenpa	7.99e-32	7.52e-34	6.19	1.77
Cul5	1.18e-20	2.45e-22	6.14	-1.05
Mknk2	2.02e-39	1.21e-41	7.26	1.42
Agps	4.19e-23	7.22e-25	6.18	-1.07
Ep300	3.69e-39	2.23e-41	5	-1.59
Gins4	5.15e-11	2.57e-12	4.3	1.06
Efna4	5.16e-09	3.24e-10	3.27	1.25
Prkcg	1.6e-13	6.06e-15	2.44	-2.27
Slc6a9	5.14e-36	3.78e-38	6.46	-1.52
AABR07028907.1	0.0144	0.00275	0.361	2.59
Hspa9	8.05e-31	8.2e-33	9.07	-1.27
Etfbkmt	0.00722	0.00127	0.82	1.26
Spr	5.12e-09	3.22e-10	4.1	1.01
Acss2	8.03e-14	2.95e-15	4.41	1.15
Vnn3	0.0137	0.0026	0.944	-1.02
Melk	1.1e-30	1.13e-32	4.57	1.61
Zfp512b	8.53e-19	2.04e-20	4.89	-1.11
Dnaja1	1.73e-46	6.9e-49	7.73	1.41
Peak1	6.01e-55	1.54e-57	5.88	-1.69
Ugt1a2	8.54e-38	5.51e-40	5.88	1.31
Foxp3	6.94e-06	6.85e-07	0.0834	-2.22
Il6st	2.81e-47	1.04e-49	8.55	-1.42
Slc16a3	0.0126	0.00237	0.506	-1.15
Cotl1	3.24e-31	3.2e-33	4.75	1.51
Klf7	1.27e-18	3.07e-20	3.83	-1.68
Nbeal1	5.13e-21	1.03e-22	4.59	-1.4
Ndufa8	1.62e-28	1.91e-30	6.09	1.1
Cxcl2	3.54e-19	8.19e-21	1.33	-3.78
Igh-6	1.6e-07	1.23e-08	1.52	-2.17
Flvcr2	1.34e-12	5.63e-14	4.66	-1.01
Edn1	3.28e-07	2.65e-08	2.82	-1.24
Kif2c	1.64e-37	1.08e-39	6.19	1.29
LOC690422	1.64e-22	2.94e-24	5.03	1.22
Cyp2s1	0.0279	0.00582	0.0548	-1.3
Mbnl2	4.97e-21	9.94e-23	7.15	-1.04
Braf	1.81e-17	4.85e-19	4.05	-1.44
Hoxd10	1.92e-07	1.5e-08	2.75	1.3
Qpctl	2.13e-12	9.15e-14	4.32	1.06
Tnc	4.94e-23	8.54e-25	6.51	-1.13
Ubald1	0.0315	0.00668	1.85	1.65
3082ex4-5	0.0164	0.00318	0.148	-1.13
Cdt1	4.51e-31	4.5e-33	5.12	1.45
Pkd1	2.94e-48	9.88e-51	7.54	-1.63
Akna	4.09e-26	5.6e-28	4.54	-1.46
Hist1h2af	0.000535	7.3e-05	2.37	1.01
Layn	0.000544	7.44e-05	2.1	1.1
Mnd1	0.00113	0.000165	2.2	1.01
Ankrd24	0.0198	0.00394	1.89	-2.2
AABR07042937.1	1.81e-06	1.65e-07	1.79	3.9
Adamts20	2.95e-10	1.61e-11	4.11	-1.13
Ptma	1.15e-39	6.75e-42	6.6	1.45
AABR07027212.1	0.00268	0.000425	1.25	-1.12
Micall1	1.33e-25	1.89e-27	6.53	-1.07
AABR07020860.1	0.000201	2.53e-05	3.58	-1.05
Csrnp1	7.28e-25	1.09e-26	5.83	-1.18
Tmco3	0.0011	0.00016	1.44	2.03
Snap91	1.59e-06	1.45e-07	3.4	-1.06
Myom2	0.000947	0.000136	0.741	-1.37
Scrn2	4.81e-08	3.44e-09	3.65	1.1
Tnfaip8l1	5.9e-12	2.65e-13	2.79	1.77
Nhs	4.58e-21	9.11e-23	4.41	-1.51
Myh3	3.48e-36	2.51e-38	5.23	-1.51
Mlxip	2.37e-13	9.14e-15	4.61	-1.01
Mical3	8.15e-37	5.66e-39	5.17	-1.53
Agt	0.00617	0.00107	0.597	-1.27
Dnmt3b	0.0104	0.00192	0.971	-1.02
Glce	2.1e-27	2.72e-29	6.37	-1.26
Pold1	4.08e-47	1.52e-49	5.17	1.97
Cd6	0.0175	0.00342	0.993	-1.25
Notch4	0.00831	0.00149	0.597	1.28
AABR07064315.1	0.00421	0.000698	0.09	1.3
RGD1565367	5.46e-05	6.21e-06	0.404	-2.02
Ptgr1	3.26e-111	3.01e-115	8.46	2.26
Syn3	1.41e-07	1.09e-08	2.11	-1.64
AABR07025386.1	0.00723	0.00128	0.453	1.28
Slc7a1	5.45e-98	1.51e-101	8.48	-1.99
Tmem56	6.22e-05	7.14e-06	2.3	-1.14
Myc	6.31e-25	9.39e-27	6.6	-1.78
LOC100911692	0.00466	0.000783	0.0865	1.67
Faslg	6.71e-13	2.72e-14	0.571	-3.21
Tep1	4.95e-16	1.49e-17	5.88	-1
Grm1	0.000849	0.000121	2.28	-1.04
AABR07035778.1	0.0337	0.00721	0.0699	-1.41
Abca8	1.46e-07	1.12e-08	2.95	-1.28
Rai1	3.96e-53	1.08e-55	6.49	-1.71
Car12	0.000209	2.64e-05	0.377	-1.66
Rn50_X_0745.4	0.0148	0.00284	1.29	1.09
AABR07035650.1	0.000301	3.91e-05	1.62	1.25
P2rx6	0.00923	0.00168	1.43	1.02
Bicd1	5.17e-19	1.21e-20	4.32	-1.37
Gabbr2	0.00386	0.000635	0.418	-1.3
Igf2r	7.07e-53	1.94e-55	8.64	-1.45
Dnajb1	2.76e-33	2.36e-35	7.15	1.15
AC108574.1	0.00117	0.000171	4.24	-1.13
Lrit1	3.57e-14	1.27e-15	1.02	3.22
Myo7a	8.44e-87	4.43e-90	6.98	-2.13
Slc25a37	1.07e-11	4.93e-13	3.52	-1.3
Strip2	0.00663	0.00115	1.41	1.08
AABR07027752.2	0.00357	0.000582	1.19	1.15
Vwa3a	2.45e-06	2.26e-07	0.523	-2.05
Soat2	1.14e-12	4.75e-14	0.699	-3.07
Creld2	8.94e-47	3.47e-49	5.92	1.4
RGD1304595	2.78e-07	2.23e-08	3.24	-1.13
Knstrn	1.43e-27	1.82e-29	5.91	1.14
Rab9b	6.18e-14	2.24e-15	3.71	-1.49
Nfs1	0.00911	0.00165	1.37	-2.72
AABR07036374.1	6.9e-09	4.43e-10	1.98	-1.91
AABR07026969.1	3.41e-06	3.23e-07	3.09	-1.24
Bcl9	5.84e-29	6.67e-31	5.86	-1.27
RGD1311892	0.000447	6e-05	1.83	1.24
Mdn1	4.08e-124	2.52e-128	6.49	-2.44
Rec8	9.79e-12	4.51e-13	0.551	-3.08
AABR07059168.2	6.03e-63	9.5e-66	4	-3.17
Fat3	0.000395	5.25e-05	1.28	-1.3
Ocm2	2.22e-23	3.71e-25	5.88	1.05
Nobox	3.77e-20	8.18e-22	0.147	-6.35
Opn4	0.0345	0.00742	0.278	-1.02
Hoxb5	6.23e-05	7.15e-06	1.1	-1.62
Cyp1b1	1.83e-83	1.25e-86	8.38	1.83
Tnfaip3	1.36e-19	3.08e-21	3.71	-1.84
Abhd17a	1.38e-18	3.35e-20	6.85	1.02
Gtse1	4.94e-51	1.49e-53	6.85	1.55
Cln3	0.00316	0.000507	1.37	1.13
AABR07030598.1	1.33e-13	5.01e-15	3.01	-1.85
Plagl1	3.23e-37	2.19e-39	4.76	-1.62
Hist1h2ail1	1.26e-05	1.3e-06	2.11	1.39
RGD1565616	1.11e-32	9.86e-35	5.45	-1.32
Notch2	4.26e-62	7.5e-65	7.61	-1.8
LOC103690175	1.02e-05	1.03e-06	1.51	3.93
Atxn7	3.94e-10	2.17e-11	3.53	-1.21
Mt-nd5	2.85e-60	5.55e-63	9.73	-1.61
Cplx2	2.06e-23	3.43e-25	5.17	-1.09
AY172581.24	4.4e-05	4.93e-06	10.2	-1.28
Hectd4	1.72e-56	3.87e-59	6.58	-1.83
Ssbp4	4.26e-20	9.26e-22	5.26	1.23
Hspa2	1.12e-11	5.21e-13	2.47	1.91
AABR07013802.1	5.05e-05	5.71e-06	0.307	-1.89
Gadd45a	4.05e-17	1.13e-18	8.4	-1.26
Nwd1	3.07e-12	1.34e-13	0.382	-3.46
Stard4	2.59e-07	2.07e-08	2.24	1.55
Tanc1	2.66e-31	2.61e-33	6.58	-1.18
Spc25	6.22e-21	1.26e-22	5.14	1.13
LOC691083	0.000189	2.37e-05	1.82	1.29
Zfp341	0.00395	0.00065	0.599	1.28
Cfap157	3.13e-38	1.96e-40	5.02	-1.67
Myo1f	1.75e-12	7.4e-14	3.2	-1.57
Akap13	3.56e-23	6.09e-25	5.64	-1.19
Dgkh	6.43e-14	2.34e-15	2.63	-1.98
AABR07041096.2	1.65e-38	1.02e-40	3.19	-3.12
Spon1	7.98e-09	5.16e-10	0.0493	-2.93
Ugdh	1.43e-51	4.14e-54	6.41	1.57
AABR07005593.1	1.08e-05	1.1e-06	0.148	-2.04
Angel1	6.89e-12	3.13e-13	4.25	-1.04
Glis3	5.86e-35	4.56e-37	5.25	-1.52
Tln2	7.9e-38	5.07e-40	6.96	-1.29
Faxdc2	1.98e-07	1.55e-08	2.31	-1.46
LOC103689996	5.49e-09	3.46e-10	4.14	-1.06
Igsf6	2.68e-17	7.33e-19	1.46	-3.52
Mslnl	0.0361	0.00783	0.463	-1
RGD1561958	8.6e-12	3.95e-13	2.51	-2.1
Sfxn2	0.00182	0.000277	0.139	-1.88
Cela1	0.00479	0.000806	1.49	1.03
Myo9a	8.17e-23	1.44e-24	5.29	-1.13
Ttc39b	6.74e-41	3.59e-43	5.57	-1.53
Flnb	2.3e-55	5.61e-58	6.91	-1.5
Sspn	0.00458	0.000768	1.16	-1.07
Flnc	1.23e-32	1.1e-34	11	-1.15
Slc4a7	4.05e-26	5.53e-28	4.22	-1.65
Cox6a2	1.15e-36	8.11e-39	5.43	-1.9
Exog	1.14e-12	4.73e-14	3.98	1.15
Ccdc47	1.74e-28	2.07e-30	7.9	-1.12
LOC100910418	0.0179	0.00353	2.87	-2.08
LOC100912369	5.75e-06	5.62e-07	0.717	2.18
Tk1	5.21e-86	3.06e-89	7.01	1.99
LOC100910732	0.00629	0.00109	4.25	-1.32
Sgms2	5.34e-20	1.17e-21	5.18	-1.02
Aff3	2.8e-20	6e-22	5.31	-1.03
Irf2bp1	5.14e-12	2.29e-13	5.18	1.03
AABR07000398.1	7.58e-11	3.86e-12	3.35	2.13
Vps13c	1.81e-45	7.69e-48	6.25	-1.62
Ahnak	1.31e-47	4.7e-50	11.1	-1.25
Hist1h2ah	0.00424	0.000704	0.246	1.33
Chka	1.39e-55	3.26e-58	6.24	-1.57
Gnao1	1.26e-05	1.3e-06	3.07	-1.01
Dagla	0.0262	0.00541	1.24	-1.01
Ell2	7.77e-20	1.74e-21	5.15	-1.04
Thop1	2.4e-40	1.32e-42	6.2	1.33
Kdm6b	8.15e-63	1.31e-65	6.24	-2.01
Setd5	2.05e-25	2.95e-27	6.97	-1.05
Sgk1	1.39e-14	4.75e-16	4.58	-1.32
Dtl	1.79e-15	5.62e-17	5.05	1.02
Kmt2d	7.36e-43	3.48e-45	8	-1.39
Epg5	2.86e-35	2.19e-37	4.83	-1.67
42800	7.01e-27	9.33e-29	6.35	-1.05
RGD1560797	0.00142	0.000211	2.16	1.01
Arrb2-ps	0.0133	0.00252	0.866	1.04
Cps1	0.00378	0.000619	0.761	-1.23
LOC103690114	0.000246	3.14e-05	0.00785	1.74
Tab3	2.43e-07	1.93e-08	2.57	-1.39
Piezo2	1.39e-25	1.98e-27	1.78	-4.65
LOC100359600	2.26e-23	3.79e-25	5.6	1.01
Mafa	0.000369	4.88e-05	3.27	1.04
Etnk1	1.89e-24	2.91e-26	5.57	-1.28
Zfp74	0.0441	0.00984	0.835	1.54
Nagpa	3.33e-06	3.15e-07	3.06	1.21
Pak2	0.0259	0.00533	3.48	1.32
Dmrta2	9.86e-05	1.17e-05	2.83	1.02
Baz2a	1.83e-30	1.91e-32	5.85	-1.29
Tspan17	0.000361	4.76e-05	1.62	1.33
Zbtb43	0.000225	2.86e-05	2.52	-1.03
Gale	5.59e-10	3.13e-11	3.65	1.2
Ddr2	5.83e-87	2.88e-90	7.89	-1.97
AABR07000658.2	8.36e-39	5.14e-41	5.2	1.6
Nfib	6.89e-14	2.52e-15	4.05	-1.23
Maats1	8.08e-05	9.49e-06	0.404	-1.65
Kdm4a	3.34e-41	1.76e-43	7.4	-1.28
AABR07009834.1	0.00775	0.00138	1.35	-1.11
Adam12	9.37e-25	1.41e-26	8.2	-1.03
LOC103689927	0.04	0.0088	2.01	1.57
Aff1	1.58e-56	3.51e-59	6.37	-1.67
Abi3bp	1.27e-05	1.31e-06	2.43	-1.3
Tbcb	1.38e-07	1.06e-08	2.49	3.06
LOC103694169	0.00652	0.00113	3.75	2.23
Cks2	2.84e-24	4.43e-26	5.65	1.12
LOC103690067	0.00309	0.000494	1.27	1.66
Mllt6	8.7e-15	2.91e-16	4.63	-1.09
Myo1h	1.07e-06	9.44e-08	0.66	-2.11
Idh1	1.11e-45	4.65e-48	5.93	1.39
Fam71f1	8.83e-13	3.61e-14	3.56	-1.55
Nasp	2.17e-27	2.82e-29	6.43	1.12
Fn1	7.17e-29	8.25e-31	13.2	-1.04
Elk4	7.42e-34	6.18e-36	6.22	-1.2
AABR07050646.1	0.000956	0.000137	0.395	-1.41
Rad51c	1.34e-14	4.56e-16	4.53	1.1
Pycr1	9.58e-23	1.69e-24	5.59	-1.18
AABR07008256.1	7.31e-10	4.15e-11	0.235	-3.02
Prmt6	0.0489	0.0111	3.02	1.07
F8	1.83e-09	1.09e-10	3.99	-1.04
RGD1560010	1.1e-24	1.67e-26	4.28	1.57
Stmn3	1.95e-08	1.32e-09	2.41	1.7
Fnip1	1.63e-22	2.93e-24	5.66	-1.17
AC121204.3	6.12e-09	3.89e-10	0.131	4.09
Cxcl3	3.81e-13	1.51e-14	2.29	-2.16
Plec	2.63e-51	7.81e-54	9.72	-1.64
Slc9a8	7.26e-17	2.06e-18	4.47	-1.26
Fignl1	4.38e-12	1.93e-13	3.77	1.29
AABR07005004.1	0.0361	0.0078	0.14	-1.06
Papss1	1.1e-35	8.15e-38	6	1.23
Sik3	4.04e-26	5.5e-28	6.89	-1.05
Smpx	0.00688	0.00121	0.035	-1.27
Ube4b	9.09e-28	1.15e-29	7.51	-1.02
RT1-N3	5.79e-16	1.75e-17	3.43	1.64
Nr3c2	2.68e-06	2.5e-07	3.27	-1.04
Ckap2	3.65e-52	1.01e-54	6.33	1.58
AABR07029204.1	0.00284	0.000453	0.566	-1.42
Arg2	1.51e-06	1.37e-07	1.37	-1.74
Col20a1	2.41e-19	5.51e-21	2.3	-3.01
AABR07035778.2	2.15e-11	1.03e-12	0.998	-2.66
Acat2	1.27e-18	3.07e-20	5.37	1.03
Vsig10l	0.00146	0.000218	1.99	-1
Atp7b	0.0341	0.00729	0.00602	-1.08
Zfp142	2.34e-20	5e-22	4.98	-1.13
Ptar1	6.64e-09	4.25e-10	3.97	-1.02
Ptpn13	3.4e-20	7.33e-22	5.79	-1.02
Slc16a14	9.12e-44	4.14e-46	4.68	-1.99
Taf6l	7.16e-13	2.92e-14	5.04	1.02
Pola2	1.99e-24	3.08e-26	5.58	1.04
Rn50_10_0892.1	0.00616	0.00106	1.23	-1.22
Lyst	2.82e-17	7.77e-19	4.43	-1.23
Cpeb4	1.77e-69	1.97e-72	5.12	-2.06
Inpp5d	7.64e-07	6.57e-08	0.596	-1.97
Stard9	1.86e-17	5e-19	3.56	-1.7
Mef2a	1.82e-27	2.33e-29	6.2	-1.15
Lynx1	6.99e-10	3.95e-11	3.93	1.04
Sdk2	1.15e-16	3.31e-18	3.53	-1.7
Pfkfb2	3.42e-15	1.1e-16	4.3	-1.29
Klf15	7.82e-09	5.05e-10	3.02	-1.49
Mrpl53	1.87e-07	1.46e-08	3.38	3.93
Mpst	4.12e-11	2.03e-12	4.31	1.01
Lpin1	0.00466	0.000784	1.21	1.05
Zbtb37	0.000203	2.56e-05	1.37	-1.38
Dip2c	3.03e-37	2.05e-39	5.64	-1.36
Slc16a6	0.00051	6.94e-05	0.198	-1.61
Dopey2	3.16e-19	7.29e-21	4.23	-1.39
Ndrg2	0.000579	7.95e-05	0.924	1.33
Pus7l	7.1e-18	1.84e-19	4.67	-1.25
Paxbp1	6.7e-22	1.25e-23	5.06	-1.22
Fer1l5	0.0494	0.0112	0.606	-1.09
LOC100359583	9.66e-29	1.11e-30	9.71	1.18
Ssh2	6.52e-09	4.17e-10	3.4	-1.26
Casp12	1.51e-27	1.93e-29	5.46	-1.76
Manea	9.72e-22	1.85e-23	5.97	-1.52
Psrc1	7.84e-13	3.2e-14	4.3	1.14
LOC100911374	0.00431	0.000717	1.28	-2.01
Tnr	0.0165	0.00321	0.25	1.15
Abca4	1.28e-23	2.1e-25	2.73	-2.65
RGD1560470	0.00207	0.00032	0.297	-1.38
B4galnt1	0.00196	0.0003	1.65	-1.11
Zfp612	1.02e-21	1.95e-23	3.74	-1.78
Dusp8	4.91e-67	6.26e-70	5.29	-2.13
AABR07035780.2	0.00286	0.000455	0.954	-1.36
Tuba1b	3.48e-36	2.5e-38	10.6	1.03
Hyls1	8.21e-12	3.75e-13	3.62	1.37
Tnik	6.83e-23	1.19e-24	4.56	-1.42
Ncaph2	5.1e-34	4.2e-36	6.63	1.3
Kmt2a	2.78e-95	9.42e-99	5.29	-2.83
Ehd1	1.53e-28	1.8e-30	6.05	1.08
Abcc1	5.74e-28	7.16e-30	5.53	-1.12
Pde4dip	1.5e-37	9.83e-40	7.02	-1.2
Ube2h	3.94e-28	4.78e-30	7.91	-1
Pqbp1	6.32e-18	1.63e-19	4.69	1.08
Gtpbp2	4.23e-30	4.51e-32	6.49	-1.4
Ccnt2	1.05e-58	2.18e-61	5.71	-1.74
Tenm4	7.6e-95	2.82e-98	3.88	-4.69
Tead1	5.26e-63	8.11e-66	6.7	-1.7
Spen	1.18e-74	1.02e-77	6.05	-1.91
Pdk2	7.96e-08	5.91e-09	3.63	1.08
Triap1	0.00377	0.000617	0.968	-2.56
Cttnbp2nl	2.07e-25	2.98e-27	6.56	-1.1
AABR07011951.1	0.000315	4.11e-05	1.89	1.3
Hectd2	4.55e-20	9.93e-22	4.65	-1.18
Eprs	4.62e-34	3.79e-36	10.2	-1.31
Rasl11a	2.75e-10	1.49e-11	3.73	1.16
Chaf1a	1.63e-45	6.89e-48	5.66	1.49
Mbd5	2.53e-07	2.02e-08	3.64	-1.05
Tanc2	2.78e-55	6.87e-58	5.23	-1.72
Dst	1.91e-91	8.23e-95	8.83	-1.97
C1ql3	9.65e-05	1.15e-05	0.403	-1.72
Pgp	1.88e-21	3.64e-23	5.67	1.06
Ciart	9.67e-21	1.98e-22	3.54	-1.85
Pragmin	1.8e-41	9.22e-44	5.48	-1.6
Pkd2	8.9e-61	1.67e-63	8.25	-1.63
AC094212.1	0.026	0.00536	0.828	-1.04
Glrx	2.11e-55	5.07e-58	4.93	1.91
Slc2a5	8.29e-19	1.97e-20	2.93	2.25
AABR07049578.1	0.0135	0.00256	0.281	1.13
Mocos	1.98e-05	2.09e-06	2.46	1.23
Skil	4.34e-34	3.55e-36	6.3	-1.3
Lmna	5.64e-31	5.67e-33	9.47	1.08
Hmbs	7.68e-25	1.15e-26	4.84	1.3
Ptpru	0.00799	0.00143	0.632	-1.17
Trib3	8.24e-19	1.95e-20	8.09	-1.19
Abl1	1.23e-05	1.26e-06	4.74	-3.44
Tsc22d2	6.39e-38	4.06e-40	6.78	-1.28
AABR07034445.1	0.00419	0.000695	4.51	1.3
AC120949.6	0.00379	0.000621	1.49	-1.08
Dusp4	0.000185	2.32e-05	0.635	-1.56
Rbm44	0.000312	4.07e-05	2.02	1.18
Ino80	2.37e-31	2.3e-33	5.38	-1.37
Hmga1	8.6e-12	3.95e-13	6.87	1.01
Bub3	6.78e-26	9.46e-28	7.02	1.01
Zfp609	1.82e-43	8.49e-46	6.04	-1.39
Vps13d	1.39e-47	5.02e-50	6.2	-1.44
Dmd	2.45e-25	3.55e-27	4.69	-1.55
Igfbp4	2.48e-49	7.64e-52	5.63	-1.48
Zfp516	1.54e-16	4.45e-18	4.9	-1.09
Vwa5a	0.0158	0.00305	3.01	-1.13
Kctd19	1.87e-27	2.42e-29	3.59	-2.1
Prkce	1.31e-25	1.85e-27	5.46	-1.12
Zcchc14	2.76e-21	5.41e-23	5.36	-1.24
Zbtb20	6.07e-29	6.97e-31	4.33	-1.76
Dpep1	4.03e-05	4.49e-06	2.41	1.17
Lif	4.34e-56	1e-58	4.92	-2.09
Fam132b	1.79e-05	1.88e-06	2.77	-1.15
Otud3	2.46e-14	8.56e-16	4.63	-1.02
Dqx1	2.62e-06	2.43e-07	2.55	-1.57
Pycard	2.77e-09	1.7e-10	2.28	1.74
Alkbh2	6.92e-07	5.92e-08	2.72	1.25
Trib2	1.5e-12	6.33e-14	3.69	1.42
LOC691153	5.54e-05	6.3e-06	0.49	1.68
Tspo	2.19e-23	3.65e-25	6.43	1.02
Atxn1	3.91e-19	9.08e-21	4.29	-1.43
Rhot2	1.13e-16	3.25e-18	4.98	1.02
Cabp1	5.85e-12	2.62e-13	3.73	-1.26
Frem1	1.17e-65	1.66e-68	4.38	-2.7
Grhl1	7.01e-14	2.57e-15	1.93	-2.63
N4bp2l1	3.42e-06	3.24e-07	2.92	-1.28
Qk	0.00661	0.00115	5.55	-1.25
Sgip1	1.07e-16	3.07e-18	4	-1.43
Duox2	6.27e-08	4.56e-09	3.08	-1.34
Ebp	5.54e-11	2.78e-12	4.11	1.09
Nek9	2.13e-27	2.76e-29	7.12	-1.03
Nsd1	4.38e-31	4.35e-33	5.21	-1.42
Slc4a4	0.00337	0.000547	0.938	-1.15
Wdpcp	9.01e-05	1.07e-05	2.74	1
Gja4	2.73e-11	1.32e-12	1.04	2.85
RGD1562276	0.0236	0.00482	0.192	1.11
XAF1	0.000124	1.5e-05	1.34	1.39
Arhgap21	1.09e-41	5.5e-44	6.84	-1.34
AC125847.1	0.0254	0.00521	0.669	-1
Ice1	1.59e-32	1.44e-34	5.8	-1.27
Prickle2	1.39e-28	1.62e-30	6.16	-1.09
Wisp2	1.73e-18	4.24e-20	5.01	-1.24
Pycr2	4.91e-27	6.51e-29	5.51	1.18
Tpi1	2.81e-13	1.09e-14	4.54	1.08
Plxna1	1.52e-20	3.18e-22	7.04	-1.03
Dusp1	2.02e-41	1.04e-43	7.55	-1.39
Ttc17	4.24e-28	5.2e-30	6.4	-1.07
LOC102550391	3.83e-09	2.38e-10	3.84	1.45
Cers6	3.46e-16	1.03e-17	4.69	-1.06
Hscb	1.52e-09	9e-11	4.15	1.01
AABR07064878.1	6.66e-05	7.71e-06	1.11	-1.52
Eif4g3	9.69e-26	1.37e-27	7.06	-1
Nt5dc3	3.11e-40	1.74e-42	5.27	-1.56
Enthd1	3.71e-05	4.12e-06	1.21	-1.74
Tmem116	0.000599	8.25e-05	1.84	-1.2
Hs6st3	0.00123	0.000181	1.24	-1.28
Surf2	0.0182	0.00359	1.06	1.61
Akr1b8	1.91e-61	3.47e-64	8.35	1.51
Mllt4	5.61e-21	1.13e-22	5.98	-1.01
Med18	4.69e-06	4.54e-07	2.85	1.15
Hrct1	9.49e-11	4.9e-12	3.67	1.3
Obscn	1.16e-07	8.77e-09	2.19	-1.71
Orc1	7.07e-16	2.16e-17	3.73	1.46
Lrig2	2.54e-12	1.1e-13	4.16	-1.2
Kif20a	5.86e-49	1.84e-51	7.3	1.36
Lrp1	7.54e-69	8.85e-72	10.5	-1.8
Pttg1	7.43e-23	1.3e-24	5.32	1.08
Lmbrd2	1.21e-12	5.04e-14	4.56	-1.13
Hipk4	0.018	0.00355	0.0477	-1.22
Etv5	2.95e-41	1.54e-43	5.53	-1.37
Jaml	0.0459	0.0103	0.179	-1.01
Wdfy2	2.2e-18	5.45e-20	4.98	-1.08
Trim80	0.0141	0.00268	1.07	-1.09
Ifi44	0.0002	2.51e-05	2.34	1.16
Dach1	7.44e-13	3.04e-14	3.89	-1.22
Dhcr7	8.44e-34	7.06e-36	3.24	3.09
Eme1	2.22e-08	1.52e-09	2.99	1.33
Col2a1	0.00127	0.000186	0.271	-1.39
Epha2	5.04e-25	7.47e-27	7.86	-1.05
Cfp	0.000272	3.5e-05	1.66	-1.47
Gltscr1l	5.14e-12	2.29e-13	4.19	-1.14
Osbpl6	3.19e-51	9.56e-54	5.85	-1.65
Ccl20	4.48e-12	1.98e-13	1.52	-2.95
Slc7a11	8.25e-48	2.9e-50	7.83	-2.04
Acot2	1.33e-41	6.73e-44	6.42	-1.66
Hat1	7.68e-42	3.79e-44	5.67	1.47
Abcd2	1.34e-09	7.86e-11	2.06	1.89
LOC100911238	3.08e-05	3.36e-06	2.52	1.16
Cpped1	2.79e-10	1.51e-11	3.5	1.32
Hspa1b	7.4e-08	5.46e-09	3.52	1.68
Mcm5	2.02e-83	1.44e-86	7.3	1.96
Pappa	1.49e-71	1.47e-74	4.35	-2.97
Rilp	0.00305	0.000488	1.22	1.15
Unc5b	7.64e-96	2.36e-99	9.66	-2.19
Unc13a	6.07e-11	3.06e-12	3.06	-1.6
Ankrd11	9.26e-71	9.43e-74	7.97	-1.71
Sfmbt2	1.44e-05	1.49e-06	2.99	-1.11
Chd9	5.66e-55	1.43e-57	5.35	-1.76
Aox2	0.00029	3.75e-05	1.62	-1.28
Plag1	1.51e-23	2.5e-25	4.86	-1.41
Rabep2	4.65e-18	1.18e-19	5.18	1.13
Ttll3	9.37e-05	1.11e-05	1.93	-1.32
Lamc1	4.12e-24	6.52e-26	9.37	-1.02
Cyp39a1	0.000243	3.11e-05	1.65	1.28
Fibin	1.48e-06	1.34e-07	0.911	-1.9
Bloc1s3	1.15e-07	8.68e-09	3.43	1.16
Zfhx3	1.44e-70	1.51e-73	5.47	-2.1
Mecp2	9.81e-32	9.35e-34	4.74	-1.54
Rbpj	0.00017	2.11e-05	0.917	-1.58
RGD1562037	3.63e-31	3.59e-33	5.11	-1.33
Sqle	3.63e-25	5.32e-27	6.34	1.03
Kcnq5	1.56e-21	3.01e-23	5.41	-1.12
Uba7	4.75e-07	3.97e-08	2.3	1.52
Nefh	1.79e-35	1.36e-37	5.59	1.29
LOC100909441	2.91e-10	1.58e-11	5.08	1.01
Lonrf1	2.05e-37	1.36e-39	5.32	-1.43
Mir24-2	0.000269	3.46e-05	0.859	-1.54
Lurap1l	1.98e-17	5.36e-19	3.91	1.48
AY172581.20	0.000717	0.0001	1.34	-1.41
Anapc2	4.61e-26	6.35e-28	6.62	1.15
Slit3	1.86e-09	1.11e-10	0.878	-2.51
Shcbp1	7.59e-16	2.32e-17	4.94	1.07
Larp1	2.03e-46	8.16e-49	7.64	-1.36
Aspm	1.71e-21	3.3e-23	6.47	1.17
Dck	5.44e-07	4.6e-08	3.27	1.1
Fst	5.65e-48	1.93e-50	7.34	1.39
Hdac4	8.24e-19	1.96e-20	4.5	-1.27
Kifc1	2.2e-31	2.13e-33	6.55	1.21
Tnks2	0.000336	4.4e-05	4.61	-1.26
AABR07037528.1	1.82e-07	1.42e-08	3.01	-1.35
Kat6a	4.04e-33	3.5e-35	6.32	-1.32
AABR07070046.1	2.48e-07	1.97e-08	1.85	-1.71
Ndst1	8.55e-20	1.91e-21	5.17	-1.19
AABR07030834.1	0.0149	0.00286	0.611	-1.16
LOC100910528	0.00298	0.000476	0.237	3.9
Adamts6	6.64e-28	8.29e-30	4.82	-1.35
Ripk2	5.61e-18	1.44e-19	5.68	-1.13
Prune2	1.48e-47	5.39e-50	4.13	-2.47
Lonp1	2.87e-34	2.33e-36	8.59	-1.29
Gpi	6.42e-35	5.03e-37	8	1.15
Dapk2	0.000661	9.19e-05	2.26	1.01
Mcm2	3.34e-62	5.77e-65	7.05	1.66
AY172581.18	2.33e-08	1.6e-09	7.14	-1.05
Twf2	1.94e-08	1.32e-09	2.91	1.49
Fgf9	1.68e-24	2.58e-26	3.21	-2.48
Dctpp1	1.2e-21	2.3e-23	5.19	1.06
Nr3c1	4.14e-17	1.15e-18	5.13	-1.01
Setd1b	1.12e-14	3.79e-16	4.27	-1.29
Islr	7.5e-08	5.54e-09	2.64	-1.37
LOC690126	2.17e-09	1.31e-10	2.83	1.53
Maged1	2.17e-42	1.05e-44	8.66	1.27
Ppfia3	0.00196	0.000299	2.36	-1.02
Nupr1l1	3.94e-07	3.23e-08	7.28	-3.05
RGD1311595	8.02e-25	1.2e-26	5.25	-1.23
Acaa2	6.45e-55	1.67e-57	6.03	1.66
AABR07041724.1	3.94e-05	4.39e-06	0.416	-1.79
Cd28	5.17e-20	1.13e-21	3.47	-2.02
Afap1	1.01e-36	7.07e-39	8.16	-1.18
Tmem158	5.14e-16	1.55e-17	4.01	1.48
Endog	1.11e-07	8.39e-09	3.01	1.24
Nalcn	2.75e-07	2.21e-08	2.75	-1.36
Tuba4a	3.84e-38	2.43e-40	6.85	1.32
Casp6	4.27e-12	1.88e-13	1.55	4.01
Zfp871	2.69e-15	8.55e-17	4.05	-1.31
Gsta2	1e-06	8.76e-08	0.169	2.47
Pitx3	0.000158	1.95e-05	0.0756	1.74
Plcb4	1.32e-40	7.11e-43	5.5	-1.43
Tnfaip2	2.25e-27	2.95e-29	6.97	-1.05
Arhgef19	2.04e-13	7.81e-15	4.46	1.09
Cramp1	2.8e-22	5.11e-24	4.34	-1.54
Nfxl1	1.55e-43	7.16e-46	6.03	-1.54
Rbm39	0.00198	0.000303	6.87	-1.61
Micu3	0.000105	1.26e-05	2.94	-1.09
Apc	3.99e-15	1.29e-16	6	-1.01
Hivep1	7.71e-10	4.38e-11	4.45	-1.07
Rora	1.96e-08	1.33e-09	1.49	-1.98
Cep350	2.71e-32	2.47e-34	5.52	-1.51
Ccnb1	1.28e-26	1.72e-28	7.01	1.02
Lmtk2	3.11e-29	3.53e-31	6.5	-1.2
Tgm2	2.14e-09	1.29e-10	3.36	1.34
Haus1	1.06e-06	9.36e-08	2.45	1.79
Tgfb3	7.65e-28	9.59e-30	8.64	-1.06
Stac3	0.00595	0.00102	0.176	-1.24
Zc3h12c	9.12e-09	5.95e-10	3.37	-1.26
Spry2	3.81e-38	2.4e-40	5.23	-1.38
Icam1	4.97e-30	5.32e-32	7.16	-1.04
Klf4	6.69e-47	2.54e-49	5.1	-1.69
Arid1a	1.46e-35	1.1e-37	7.38	-1.32
LOC100361060	0.025	0.00513	0.594	1.09
Myh7b	0.00515	0.000875	1.52	-1.04
Mtss1l	7.04e-68	8.69e-71	8.35	-1.94
Scube2	6.29e-05	7.22e-06	1.17	-1.51
Gtf2h4	5.66e-09	3.58e-10	3.94	1.01
Zfp592	2.25e-23	3.77e-25	5.47	-1.1
Maged2	9.71e-45	4.17e-47	5.63	1.4
Sytl2	0.000786	0.000111	1.91	-1.52
Adcy9	0.00105	0.000152	1.44	-1.17
LOC102554748	0.0194	0.00385	0.567	-1.13
Sgk3	4.85e-05	5.47e-06	2.83	1.09
Dbh	9.3e-09	6.08e-10	0.985	-2.38
Ppp1r3c	9.82e-05	1.17e-05	2.21	1.3
Lrch2	5.11e-10	2.85e-11	1.38	-2.21
Nav2	3.89e-34	3.17e-36	6.13	-1.41
Igfbp5	3.36e-49	1.05e-51	6.55	-1.55
Mei1	0.00218	0.000338	0.432	-1.46
Acsm1	1.28e-10	6.68e-12	2.71	-1.74
Crebbp	1.1e-36	7.72e-39	6.02	-1.34
Ttyh1	0.021	0.00423	0.295	-1.05
Gltscr1	4.46e-10	2.46e-11	4.61	-1.01
Mis18a	2.84e-08	1.96e-09	3.64	1.09
Ptpn14	2.7e-36	1.93e-38	6.86	-1.26
LOC679739	2.79e-10	1.51e-11	2.97	-4.19
Dcxr	0.00168	0.000254	1.42	1.19
Vtcn1	0.0143	0.00273	0.407	1.15
Adamts1	8.49e-32	8.04e-34	7.75	-1.13
Fam64a	4.48e-60	8.85e-63	5.85	1.74
Prkaa2	2e-16	5.86e-18	4.03	-1.34
Ankrd61	4.53e-11	2.24e-12	0.552	-3.53
AABR07068327.1	0.00866	0.00157	0.485	-1.16
Magee1	6.43e-08	4.68e-09	2.62	1.64
LOC100909464	1.15e-15	3.56e-17	5.95	1.01
Trio	2.03e-48	6.57e-51	6.29	-1.54
Gls	2.43e-31	2.37e-33	7.65	-1.21
Vwa1	4.34e-16	1.3e-17	4.47	1.23
Dync1h1	1.68e-32	1.52e-34	8.7	-1.52
Ablim3	0.00363	0.000593	0.849	-1.25
Rest	1.44e-24	2.2e-26	6.28	-1.05
Ifit2	1.97e-06	1.8e-07	3	-1.51
Pop5	1.08e-12	4.48e-14	4.15	1.16
Nkx2-2	0.0257	0.00529	0.52	1.15
Sdf2l1	9.57e-24	1.55e-25	5.5	1.12
Nhp2	0.000151	1.86e-05	2.93	3.56
Cda	0.000498	6.75e-05	0.689	5.09
Rapgef5	1.65e-08	1.11e-09	0.438	2.5
Irak3	6.69e-34	5.55e-36	6.93	-1.32
Zbtb34	5.96e-33	5.2e-35	4.14	-2.13
Mum1	1.4e-25	1.99e-27	6.01	1.07
Dnpep	8.65e-25	1.3e-26	6.82	1.01
Gins1	6.42e-30	6.98e-32	4.57	1.65
Ak7	0.0262	0.00541	0.579	1.06
Dhrs13	0.000109	1.31e-05	2.95	1.05
Gmnn	1.38e-44	6.03e-47	4.82	1.83
Syt17	0.000127	1.54e-05	2.5	1.2
Impa2	4.28e-10	2.36e-11	4.12	1
Kmt2c	1.19e-15	3.67e-17	3.09	-2.27
Slfn4	2.1e-40	1.14e-42	5.57	-1.6
AABR07027272.1	3.59e-05	3.97e-06	1.01	-1.56
Tnrc18	6.41e-35	5e-37	7.76	-1.5
Itpr1	4.58e-25	6.78e-27	6.73	-1.02
LOC679894	3.1e-23	5.27e-25	2.2	-3.24
Dnah1	1.06e-05	1.07e-06	2.43	-1.26
Cdyl2	4.79e-06	4.64e-07	3.18	-1.01
Usp31	2.26e-62	3.84e-65	4.89	-2.14
Ung	2.97e-46	1.2e-48	4.66	1.94
Klhl34	7.42e-05	8.66e-06	3.06	-1.04
Mbd4	6.85e-05	7.95e-06	1.65	1.48
LOC100910646	0.00337	0.000547	0.451	-2.53
Tenm2	1.29e-12	5.39e-14	0.47	-3.19
Irs2	3.49e-20	7.53e-22	6.53	-1.02
Hnrnpc	0.00149	0.000223	3.99	1.3
Pdzd3	8.87e-07	7.7e-08	0.083	-2.2
Apln	0.004	0.000659	0.175	1.47
Atf6	3.59e-70	3.88e-73	7.67	-1.76
Kcnc1	0.00932	0.0017	0.632	-1.29
Riok3	1.21e-34	9.62e-37	7.25	-1.45
Rab32	3.8e-46	1.56e-48	6.62	-1.6
Tuba1a	3.41e-26	4.62e-28	8.67	1.12
Calm1	2.91e-29	3.29e-31	7.37	1.08
Tmem178b	0.00574	0.000985	1.47	-1.02
Lcor	8.32e-28	1.05e-29	4.81	-1.6
Asf1b	5.18e-30	5.58e-32	6.11	1.12
Crtapl1	0.00857	0.00155	0.198	-1.6
Fam43b	0.00115	0.000168	2.23	1.08
Ssc4d	0.000969	0.000139	1.83	1.12
Suox	6.48e-13	2.63e-14	2.4	2.07
Sesn2	1.53e-31	1.47e-33	8.1	-1.08
AABR07054460.6	7.92e-16	2.42e-17	4.4	-1.7
Stxbp5	1.52e-60	2.9e-63	6.28	-1.8
Zranb3	1.23e-11	5.71e-13	3.63	1.3
Ppp1r15b	7.9e-40	4.56e-42	7.45	-1.23
Fam89a	1.88e-08	1.27e-09	1.43	2.13
Spdl1	7.15e-11	3.63e-12	4.09	1.2
Ubn2	5.34e-11	2.67e-12	3.84	-1.37
Kmt5b	9.79e-21	2.01e-22	5.95	-1.14
Tbc1d24	8.83e-09	5.75e-10	3.95	-1.04
LOC688932	8.03e-06	8.01e-07	0.718	1.77
Kiss1r	0.00478	0.000804	0.0533	-1.38
Lpp	8.03e-39	4.91e-41	5.94	-1.79
Tnks	7.94e-47	3.04e-49	6.05	-1.39
Bdp1	5.25e-22	9.76e-24	5.29	-1.29
Slc26a10	2.08e-12	8.93e-14	3.03	-1.73
Cops9	4.96e-24	7.89e-26	5.81	1.21
Gemin6	7.31e-21	1.48e-22	5.37	1.03
Plk5	0.000679	9.45e-05	0.523	1.65
Mss51	0.000455	6.11e-05	0.505	-1.77
Klf6	1.39e-28	1.63e-30	5.94	-1.15
Mycbp2	2.88e-29	3.24e-31	5.69	-1.24
Fbxo9	4.33e-08	3.07e-09	3.4	1.21
Ndst3	2.33e-08	1.6e-09	1	-2.25
Apoe	0.00052	7.08e-05	1.69	-1.4
Pomgnt2	2.64e-06	2.46e-07	3.1	1.11
Exoc3l4	7.14e-06	7.06e-07	1.71	-1.7
Syngap1	2.89e-48	9.63e-51	5.32	-1.69
Plagl2	5.24e-28	6.5e-30	4.75	-1.35
Dhtkd1	0.00304	0.000486	1.76	-1.04
Enkd1	4.29e-08	3.04e-09	2.43	1.52
Scand1	8.64e-44	3.89e-46	6.46	1.5
Krt8	5.21e-22	9.67e-24	5.58	1.11
Ipp	1.23e-09	7.16e-11	3.85	1.14
Lama5	6.74e-41	3.6e-43	9.85	-1.53
Dhcr24	5.65e-48	1.92e-50	5.83	1.83
Idh2	2.01e-33	1.71e-35	7.88	1.12
Dnhd1	6.55e-84	4.25e-87	4.52	-3.12
Rassf8	2.26e-32	2.05e-34	8.07	-1.13
AABR07027581.1	0.00771	0.00137	0.295	-1.4
Fbxo2	4.34e-08	3.08e-09	3.92	1.02
Wdr90	6.06e-14	2.19e-15	4.51	1.13
Ckap4	1.31e-29	1.44e-31	8.96	1.06
Pogk	1.97e-23	3.25e-25	5.54	-1.1
Herc2	2.89e-37	1.94e-39	6.7	-1.23
Fam171b	6.23e-09	3.97e-10	2.91	-1.42
Lats1	5.22e-32	4.83e-34	6.25	-1.22
RGD1560289	5.01e-14	1.8e-15	0.216	-3.76
Nfat5	4.22e-99	1.04e-102	7.96	-2.26
Dgcr14	1.74e-15	5.45e-17	4.75	1.14
Tgfbr3l	0.0228	0.00463	0.733	-1.09
Ppp1r15a	1.72e-29	1.91e-31	7.92	-1.57
Ctrb1	1.9e-06	1.73e-07	2.57	1.32
Oip5	9.21e-07	8.02e-08	3.19	1.07
Mafk	2.8e-28	3.36e-30	7.18	-1.03
Cdca5	4.19e-11	2.06e-12	4.27	1.04
Cenph	3.81e-21	7.54e-23	5.54	1.08
Kcnj14	0.00349	0.000568	1.76	-1.08
Ryr1	1.4e-06	1.26e-07	1.92	-1.65
Eaf1	1.2e-44	5.2e-47	6.52	-1.45
Mdm4	2.18e-26	2.94e-28	5.01	-1.35
Slc16a11	5.57e-06	5.43e-07	1.65	-1.77
L3hypdh	9.78e-05	1.16e-05	2.23	1.19
Angptl4	0.00686	0.0012	0.965	1.2
Tfrc	1.15e-42	5.49e-45	5.21	1.55
Clcf1	4.81e-26	6.66e-28	5.4	-1.14
Samd10	0.0291	0.00609	0.611	1.03
AC113837.2	0.000601	8.28e-05	2.34	-1.12
Vwa5a	0.0146	0.0028	0.239	-2.71
Extl1	1.4e-19	3.16e-21	3.06	-2.12
Kcne2	0.000104	1.25e-05	1.89	-1.26
Uchl3	0.00319	0.000514	1.01	1.88
LOC680227	0.000256	3.28e-05	0.439	1.67
Rgs16	6.57e-05	7.59e-06	0.197	-2.04
Aak1	2.43e-23	4.09e-25	4.88	-1.27
Ssc5d	1.04e-15	3.21e-17	4.62	-1.17
LOC100910483	0.00626	0.00109	0.788	-1.78
Tmem8b	1.82e-05	1.92e-06	2.62	-1.18
Nup85	3.71e-24	5.84e-26	5.48	1.11
Znhit1	5.04e-18	1.29e-19	5.42	1
Rb1	1.1e-18	2.64e-20	4.75	-1.09
AC105648.5	0.000627	8.68e-05	0.905	-1.44
Neb	7.81e-25	1.17e-26	3.87	-1.81
AABR07030184.2	6.05e-05	6.93e-06	1.18	1.47
Ppm1l	4.01e-30	4.27e-32	6.1	-1.19
Sacs	1.16e-19	2.61e-21	6.89	-1.09
Zfp236	3.76e-17	1.04e-18	4.19	-1.41
Yars	6.04e-26	8.39e-28	8.31	-1.06
Dnaaf3	0.00322	0.000519	0.688	1.23
Gstp1	1.15e-43	5.24e-46	9.31	1.32
Zfc3h1	1.92e-36	1.36e-38	5.68	-1.43
Kif22	8.53e-55	2.24e-57	7.38	1.43
Ncan	8.79e-06	8.8e-07	0.977	-1.79
Dnajc28	2.9e-05	3.15e-06	2.77	-1.2
Wdfy3	8.69e-37	6.06e-39	6.33	-1.58
Tmem121	4.54e-07	3.78e-08	3.49	1.01
Lrrc45	5.8e-06	5.67e-07	3.25	1.01
Gatm	5.55e-16	1.68e-17	4.6	1.19
Mab21l3	4.08e-08	2.88e-09	0.411	-2.66
LOC100911548	0.00339	0.000551	1.56	2.22
Tmem101	1.95e-15	6.15e-17	4.71	1.04
Ppara	0.012	0.00224	1.19	-1.03
Fam83d	1.31e-37	8.51e-40	6.04	1.35
Cenpt	4.94e-28	6.1e-30	4.97	1.3
Mgat4a	1.24e-05	1.27e-06	2.3	-1.27
AABR07060862.1	2.93e-08	2.03e-09	1.39	-1.96
Pde2a	2.65e-09	1.61e-10	0.749	-2.35
Epc1	1.63e-16	4.72e-18	4.56	-1.14
Mycn	9.4e-32	8.94e-34	5.18	1.59
Snx30	1.34e-23	2.2e-25	4.56	-1.39
Xpot	2.41e-33	2.06e-35	8.44	-1.3
Aurkb	7.22e-32	6.75e-34	6.11	1.19
Wdr62	0.00205	0.000317	2.36	1.2
B9d1	0.018	0.00354	2.03	1.72
Dlx2	0.00204	0.000314	0.0305	-1.7
Svep1	1.77e-58	3.72e-61	5.2	-1.93
Zc3h12a	3.07e-12	1.34e-13	4.7	-1.02
Rufy4	0.00587	0.00101	1.52	-1.16
Nsg1	5.02e-31	5.03e-33	8.18	1.13
Cnst	9.8e-23	1.74e-24	5.65	-1.07
Dhdh	0.000416	5.55e-05	1.65	-1.31
Per1	1.36e-28	1.59e-30	5.24	-1.41
Rad51	8.15e-14	3e-15	4.6	1.02
Stmn1	3.28e-30	3.46e-32	8.14	1.1
Ankrd37	2.61e-06	2.42e-07	1.04	1.99
AABR07012475.2	2.18e-05	2.32e-06	1.48	-1.47
Mamdc2	0.00266	0.000421	0.333	-1.43
Mff	7.85e-06	7.81e-07	3.55	-1.44
Fam81a	3.79e-05	4.21e-06	2.74	1.1
Aldh1l2	3.03e-37	2.04e-39	5.95	-1.36
Epm2a	0.000481	6.5e-05	0.965	-1.36
Bdkrb2	7.64e-09	4.93e-10	3.47	-1.16
AABR07052585.1	3.48e-06	3.3e-07	1.3	-1.83
Chtf18	2.04e-37	1.35e-39	4.81	2.01
LOC103690054	0.000312	4.06e-05	1.65	4.12
Itga8	1.36e-28	1.58e-30	4.86	-1.39
Gnpda2	1.37e-08	9.14e-10	3.97	-1.15
Nod1	0.0017	0.000256	2.03	1.13
Lsm3	5.98e-20	1.32e-21	5.23	1.21
Klhl40	1.7e-29	1.88e-31	3.3	2.57
Med13	7.6e-38	4.85e-40	6.13	-1.32
Rn50_X_0749.3	5.79e-06	5.65e-07	1.02	1.75
Lmnb1	4.26e-37	2.91e-39	6.49	1.37
Sik2	1.37e-28	1.6e-30	6.17	-1.1
Hmgb2l1	0.0268	0.00556	0.991	1.02
Rims2	4.65e-05	5.23e-06	2.57	-1.08
Rlim	0.000199	2.5e-05	2.03	-1.85
Ano3	2.34e-10	1.26e-11	1.55	-2.51
Mtr	1.91e-30	1.99e-32	6.23	-1.11
Hoxb9	1.51e-12	6.35e-14	3.26	-1.58
AC105648.4	0.0145	0.00277	0.588	-1.13
Tpst1	2.23e-34	1.79e-36	6.1	1.21
Cpeb2	1.26e-53	3.38e-56	5.24	-1.76
Ccl2	1.13e-30	1.17e-32	4.96	-1.72
Hyal1	0.00927	0.00168	0.996	-1.04
Kpna2	3.8e-33	3.28e-35	8.06	1.12
Zzef1	6.18e-52	1.75e-54	5.31	-1.69
Dnaaf5	2.12e-12	9.1e-14	4.98	1.02
Ikbkap	1.96e-32	1.78e-34	7.13	-1.1
Ncoa2	3.56e-23	6.09e-25	4.43	-1.52
Phf24	3.1e-15	9.96e-17	4.2	-1.47
Runx1t1	3.78e-11	1.85e-12	4.05	-1.05
Rasa2	3.53e-13	1.39e-14	4.04	-1.17
Ankrd12	5.78e-21	1.16e-22	5.35	-1.42
Pyroxd2	1.92e-06	1.76e-07	1.18	-1.81
Hmx2	6.67e-08	4.88e-09	3.2	1.21
LOC100911252	4.14e-16	1.24e-17	4.98	1.63
Cyp2r1	0.00577	0.000991	1.53	1.1
Bcl9l	3.51e-22	6.46e-24	7.27	-1.03
RGD1561551	0.000551	7.54e-05	0.15	1.68
Vom2r44	7.52e-07	6.46e-08	0.0509	-2.67
Zcchc7	5.52e-10	3.09e-11	4.23	-1.04
Anks6	1.7e-29	1.87e-31	6.16	-1.26
Cyp27b1	1.28e-09	7.44e-11	2.07	-2.56
Psmb8	0.000234	2.98e-05	2.88	-1.01
Plcxd2	7.65e-69	9.21e-72	5.24	-2.29
Ppil1	5.65e-12	2.52e-13	4.3	1.05
Ccdc62	0.000157	1.93e-05	2.6	-1.12
Rrp12	4.29e-07	3.55e-08	6.34	-1.66
Slc1a5	5.66e-46	2.36e-48	7.21	-1.49
LOC100912429	0.00216	0.000334	1.4	2.98
Ptafr	4.87e-05	5.51e-06	2.99	1.04
Chac2	8.39e-08	6.24e-09	3.72	1
LOC100361913	3.81e-07	3.12e-08	3.43	4.27
Thbs2	1.57e-20	3.28e-22	3.22	-2.05
Shisa2	4.09e-05	4.56e-06	2.79	1.15
Tmem71	0.00011	1.33e-05	0.351	1.61
Mast2	1.04e-39	6.09e-42	7.3	-1.31
Sod1	4.7e-28	5.77e-30	7.77	1.12
Edem2	3.09e-28	3.73e-30	5.25	1.33
Tns1	1.26e-30	1.31e-32	8.6	-1.22
Tonsl	2.56e-08	1.76e-09	3.77	1.09
Aldh18a1	8.49e-05	1e-05	3.14	-2.03
Pou2f1	4.76e-09	2.98e-10	1.77	-2
LOC501110	8.24e-05	9.69e-06	1.7	1.35
LOC100912445	1.8e-05	1.89e-06	2.14	-3.22
AABR07040332.1	0.000119	1.44e-05	0.114	1.72
H2afx	5.99e-31	6.04e-33	6.47	1.24
Ndufv3-ps1	0.00253	0.000399	0.453	-1.4
Dctd	5.17e-14	1.86e-15	4.35	1.1
Ash1l	7.95e-31	8.07e-33	6.52	-1.24
LOC690126	4.76e-05	5.36e-06	1.19	1.6
Chd2	6.1e-37	4.2e-39	6.42	-1.35
Megf8	1.83e-27	2.35e-29	6.52	-1.27
Dmap1	2.4e-14	8.34e-16	4.11	1.23
Hn1	4.53e-26	6.24e-28	7.06	1.05
Scn5a	5.18e-32	4.78e-34	6.21	-1.23
Mir568	1.09e-07	8.24e-09	1.08	-2.02
5S_rRNA	0.0303	0.00641	0.0836	-1.03
Gdnf	1.67e-11	7.87e-13	4.06	-1.08
Wdr43	4.53e-22	8.37e-24	8.42	-1.01
Themis2	0.00101	0.000145	1.39	1.2
Plk1	2.83e-41	1.47e-43	7.1	1.34
Fbxl15	1.57e-15	4.92e-17	3.87	1.35
LOC100912106	0.0263	0.00543	0.663	1.02
Fat4	6.16e-30	6.65e-32	3.96	-2
LOC499407	3.59e-13	1.42e-14	0.825	-3.15
Adamtsl3	8.37e-49	2.66e-51	7.32	-1.41
Ism2	0.00561	0.000961	1.33	1.13
LOC103692166	0.0359	0.00777	3.17	-1.43
Rwdd2a	0.000186	2.33e-05	0.537	1.69
Haus5	1.09e-21	2.08e-23	4.27	1.44
Ddx11	1.73e-07	1.34e-08	3.38	1.1
Farp2	7.68e-15	2.55e-16	3.94	-1.29
AABR07064000.1	0.000112	1.35e-05	2.75	1.69
Zbtb8a	2.09e-09	1.26e-10	3.1	1.39
Gpr155	8.5e-08	6.33e-09	1.15	-2.16
Itgad	2.58e-09	1.57e-10	1.31	-2.4
Hyal2	3.13e-20	6.74e-22	4.94	1.22
Zfp280c	6.3e-12	2.84e-13	4.49	-1
Faim	1.91e-05	2.01e-06	0.816	2.49
AABR07033324.1	4.57e-29	5.19e-31	6.55	1.7
Efnb2	7.58e-32	7.11e-34	6.6	-1.18
LOC100158225	4.58e-09	2.87e-10	3.92	1.04
AABR07028970.2	0.013	0.00244	0.811	-1.05
Stbd1	9.64e-31	9.91e-33	8.38	-1.65
Vrk1	2.68e-26	3.62e-28	5.09	1.25
Kctd14	0.00194	0.000297	1.37	1.21
Il6	6.26e-09	3.99e-10	3.84	-1.09
Dcp1a	1.91e-18	4.71e-20	4.87	-1.12
Zfp238	7.86e-28	9.87e-30	5.28	-1.27
Dlx3	0.000538	7.34e-05	0.322	1.64
Tulp4	2.89e-48	9.53e-51	6.3	-1.55
AC135486.1	1.01e-05	1.02e-06	0.516	1.98
Nktr	8.02e-36	5.91e-38	5.64	-1.43
Inhba	2.09e-79	1.61e-82	6.76	-2.14
Ank2	1.98e-57	4.35e-60	6.38	-1.84
Alas1	2.9e-21	5.71e-23	4.79	1.24
Gpr182	0.000102	1.21e-05	0.349	-1.63
Mga	1.13e-32	1.02e-34	5.04	-1.6
Synj1	2.32e-16	6.81e-18	4.97	-1.03
Gfod1	1.24e-29	1.35e-31	4.32	-1.97
AABR07070404.4	0.0285	0.00596	0.777	-1.01
Evi2a	0.00305	0.000488	0.00661	1.55
Dnai2	0.000848	0.000121	0.842	1.37
Acap2	1.25e-39	7.47e-42	6.96	-1.34
Ski	4.4e-13	1.76e-14	6.21	-1.01
Bmp3	8.97e-14	3.33e-15	2.93	-1.89
Cdh18	3.35e-05	3.68e-06	2	1.51
Caskin1	0.00325	0.000523	1.18	-1.13
Zc3h8	2.06e-20	4.36e-22	4.53	-1.39
Cbl	1.54e-20	3.23e-22	4.55	-1.31
Atp11a	8.8e-35	6.95e-37	7.23	-1.24
Apob	7.52e-05	8.78e-06	0.0896	-1.98
Mcm10	3.45e-35	2.65e-37	4.75	1.58
Phospho1	0.00102	0.000147	1.69	1.14
Phc3	7.64e-26	1.07e-27	4.21	-1.77
Car1	0.000611	8.43e-05	0.792	-1.39
AABR07064316.3	1.21e-06	1.07e-07	2.47	1.38
Fam13b	7.17e-31	7.26e-33	5.97	-1.22
Pfkfb1	6.52e-09	4.17e-10	2.4	1.62
Adgrg6	2.32e-31	2.24e-33	6.24	-1.18
Dyrk3	0.000512	6.97e-05	0.863	1.53
B4galnt4	0.0035	0.000569	0.379	1.34
Fnip2	7.16e-42	3.51e-44	5.14	-1.63
Msh2	6.46e-62	1.16e-64	6.13	1.81
Kank4	0.00116	0.000169	2.03	1.08
Map3k19	3.14e-05	3.43e-06	1.05	1.59
AABR07053669.1	0.000972	0.00014	2.27	-1.05
Cdc45	3.75e-23	6.43e-25	4.81	1.25
R3hdm1	7.65e-48	2.67e-50	7.2	-1.41
Tsc1	1.02e-15	3.14e-17	4.79	-1.12
Arhgap4	9.1e-06	9.14e-07	1.85	-1.56
Fras1	1.37e-12	5.74e-14	3.11	-1.82
Cdc6	1.27e-59	2.59e-62	4.68	2.12
Aff4	9.07e-43	4.31e-45	7.59	-1.45
AC095278.7	0.0152	0.00293	1.47	1.04
Oasl	0.000185	2.31e-05	1.42	1.39
Gorasp2	0.00824	0.00148	1.73	1.45
Trim66	1.29e-11	6.02e-13	1.45	-2.63
Adh7	4.93e-07	4.13e-08	0.901	2.23
Egr2	1.98e-07	1.55e-08	0.658	-2.29
Mamdc4	0.024	0.0049	0.47	-1.04
Rictor	4.74e-13	1.9e-14	4.37	-1.19
Nde1	1.62e-28	1.92e-30	5.86	1.16
Szt2	1.02e-09	5.88e-11	4.21	-1.06
Reln	5.29e-10	2.95e-11	1.07	-2.51
Slc23a2	2.63e-23	4.43e-25	5.85	-1.05
Hspa8	1.33e-78	1.07e-81	9.16	1.86
Ccne1	7.65e-20	1.7e-21	5.21	1.05
Tradd	2.09e-11	9.95e-13	4.59	1.07
Mcm7	5.51e-92	2.21e-95	7.37	2.04
Mdm1	1.07e-21	2.05e-23	5.72	1.01
Hp	3.62e-08	2.53e-09	1.59	-1.84
AABR07002779.1	0.000175	2.18e-05	1.13	1.4
Pcyox1l	5.97e-24	9.54e-26	4.43	1.54
Ppih	3.41e-14	1.21e-15	4.54	1.02
Rpl15	1.15e-39	6.75e-42	8.45	1.31
Fam26e	2.07e-08	1.41e-09	2.17	1.69
LOC257650	1.42e-12	5.98e-14	1.43	-2.57
Ube2t	3.62e-19	8.4e-21	4.27	1.39
Ccser2	2.86e-22	5.22e-24	5.4	-1.1
Car6	0.00671	0.00117	1.21	1.2
Dtwd2	6.34e-06	6.22e-07	2.76	1.16
Map3k2	1.04e-21	1.98e-23	3.92	-1.61
Sptssa	9.64e-20	2.17e-21	5.05	1.1
Hes6	3.57e-33	3.07e-35	4.94	1.43
AABR07005711.10	0.000632	8.75e-05	0.802	-1.34
Fbxo32	4.3e-17	1.2e-18	4.16	-1.42
AABR07031399.1	2.26e-05	2.41e-06	2.58	-1.16
Arid3a	9.16e-11	4.72e-12	4.18	-1.07
Napb	2.6e-14	9.06e-16	3.14	-1.98
Trim6	0.0208	0.00418	0.0576	1.1
Zfp827	6.12e-13	2.48e-14	4.34	-1.22
Gpatch4	1.14e-08	7.55e-10	4.6	-1
Chek2	2.05e-18	5.05e-20	4.42	1.29
Kcnd3	3.78e-09	2.34e-10	1.52	-2.24
Ino80d	4.21e-28	5.14e-30	3.52	-2.56
Dner	4.13e-05	4.61e-06	2.78	-1.04
Chaf1b	5.52e-22	1.03e-23	4.4	1.52
Manf	3.12e-40	1.75e-42	6.9	1.32
AABR07057495.1	4.98e-08	3.57e-09	2.64	-1.41
Rcor2l1	0.0452	0.0101	1.21	-1.47
Rreb1	1.75e-25	2.5e-27	4.71	-1.41
Ttc30a1	0.00259	0.000409	0.328	1.38
Sytl1	0.000137	1.67e-05	0.851	1.64
Mrps36	7.48e-15	2.48e-16	4.7	1.16
Ncoa1	5.05e-27	6.7e-29	7.52	-1.08
Wwc2	1.68e-33	1.42e-35	7.28	-1.15
Pou5f1	0.0182	0.00358	0.872	1.03
Lsm2	2.41e-27	3.17e-29	5.06	1.29
Mnt	2.27e-18	5.65e-20	5.21	-1.05
B3gnt9	0.000647	8.97e-05	1.37	1.24
Nnat	8.93e-31	9.15e-33	2.6	-3.77
AABR07069454.1	6.64e-07	5.67e-08	1.82	-1.69
Kalrn	5.08e-30	5.46e-32	6.18	-1.15
Nfkbiz	4.18e-15	1.36e-16	3.77	-1.56
Cacna1d	0.000505	6.86e-05	0.0372	-1.64
Ulk3	7.45e-07	6.39e-08	3.02	-1.19
Tet2	6.63e-08	4.84e-09	3.1	-1.49
Sdpr	9.82e-41	5.27e-43	6.13	1.35
Hist2h2aa3	0.000197	2.47e-05	0.295	2.95
RGD1310352	3.97e-30	4.21e-32	7.38	1.05
Cebpg	6.14e-23	1.07e-24	7.23	-1.1
Rbpj	3.07e-44	1.36e-46	8.63	-1.43
AC130053.4	7.91e-06	7.87e-07	0.937	-1.77
Mad2l1	9.47e-23	1.67e-24	5.54	1.02
Arhgap33	1.73e-06	1.57e-07	3.6	-1.01
Rabif	0.00384	0.00063	1.13	2.57
Afap1l1	4.63e-05	5.21e-06	0.0527	-1.9
Ptrf	4.26e-47	1.6e-49	9.15	1.42
LOC100912604	0.00163	0.000245	4.09	-2.36
RGD1306227	7.87e-12	3.58e-13	3.35	1.41
Arhgap27	0.000138	1.69e-05	0.237	1.95
Cnih2	1.65e-05	1.73e-06	2.09	1.32
Pole2	1.18e-08	7.79e-10	2.67	1.53
Jag1	2.01e-55	4.78e-58	7.24	-1.53
Ubr5	1.79e-33	1.52e-35	8.82	-1.14
Hspa4l	2.77e-15	8.84e-17	5.18	-1.18
Pigy	1.03e-13	3.85e-15	5	-1.14
Rfc3	1.39e-27	1.76e-29	6.3	1.13
Gchfr	0.000169	2.1e-05	2.14	1.21
Kpna5	1.39e-22	2.48e-24	3.79	-1.89
Tes	3.04e-30	3.2e-32	5.89	1.18
Map1b	7.58e-60	1.52e-62	7.95	-1.52
Fam166a	3.9e-06	3.73e-07	2.52	1.33
Gdf15	3.18e-06	3e-07	0.921	-2.09
Col9a2	6.04e-06	5.91e-07	0.0771	-2.38
P2rx5	1.34e-20	2.78e-22	5.12	-1.09
Fen1	3.45e-46	1.41e-48	5.54	1.63
Rn50_20_0041.1	2.25e-07	1.78e-08	0.772	-2.17
Slc9a5	9.22e-05	1.09e-05	2.9	-1.1
Gabbr1	3.33e-21	6.57e-23	5.89	-1.04
Ppp1r12b	1.29e-33	1.08e-35	4.1	-1.98
Sfxn1	1.25e-23	2.05e-25	6	-1.04
AC130391.3	0.000783	0.000111	1.71	-1.36
Msantd1	0.00511	0.000866	0.0575	-1.32
Uprt	6.79e-20	1.5e-21	4.46	-1.36
Atp2b1	7.97e-22	1.49e-23	6.89	-1.02
Zfp444	2.61e-21	5.11e-23	4.78	1.34
Pag1	3.98e-07	3.27e-08	1.31	-1.79
Zfp618	8.5e-07	7.36e-08	3.37	-1.03
Fgf22	0.000235	2.99e-05	2.64	-1.04
Olfm1	2.98e-11	1.44e-12	4.04	1.12
Creb5	2.4e-29	2.7e-31	4.51	-1.63
Epb4.1l5	8.52e-09	5.53e-10	3.85	-1.06
Spata2	2.26e-25	3.26e-27	5.23	-1.19
Tmem202	2.9e-06	2.71e-07	0.13	-2.01
AABR07026032.2	5.98e-20	1.32e-21	1.41	-3.88
Rrm2	3.16e-43	1.48e-45	7.65	1.54
Pianp	0.0217	0.00437	0.256	-1.09
Fscn3	0.0149	0.00285	0.0153	-1.19
AABR07035782.1	6.51e-05	7.51e-06	1.51	-1.47
AABR07057150.1	0.00443	0.000741	0.857	2.39
Nox1	0.00224	0.000347	1.87	1.03
AABR07072639.2	0.0495	0.0113	0.0218	-1.13
Ctgf	2.23e-62	3.71e-65	11.2	-1.41
Rad54l	4.67e-14	1.67e-15	3.87	1.27
Cacna1c	1.18e-74	1.05e-77	5.98	-1.93
AABR07042936.2	0.0147	0.00281	1.68	-1.03
Dgat2	3.09e-24	4.85e-26	7.03	-1.07
Prelid3a	1.22e-07	9.26e-09	3.14	-1.2
Dhfr	3.51e-16	1.05e-17	5.3	1.04
Ptgs2	3.03e-20	6.5e-22	5	-1.16
AABR07071876.1	1.78e-05	1.87e-06	2.97	1.03
Pcgf1	0.00038	5.04e-05	0.477	-2.79
AC120949.5	0.0262	0.00541	0.225	-1.3
H2afv	2.65e-23	4.48e-25	6.28	1.01
LOC100909840	1.3e-05	1.34e-06	3.62	-1.17
Ncor2	3.45e-16	1.03e-17	8.29	-1.01
Nlrx1	4.95e-24	7.86e-26	5.55	-1.15
Dot1l	7.15e-21	1.45e-22	6.42	-1.13
Casp4	3.91e-28	4.73e-30	6.27	-1.85
Insr	6.46e-50	1.97e-52	6.25	-1.46
Echs1	0.00375	0.000613	2.16	2.67
Ifi35	4.62e-08	3.29e-09	3.56	1.2
Dido1	5.8e-33	5.05e-35	6.23	-1.32
Mmaa	1.47e-06	1.32e-07	3.15	-1.1
Tyms	5.84e-19	1.37e-20	3.63	1.83
Mcoln3	2.1e-11	9.98e-13	2.01	-2.07
Foxn3	1.33e-09	7.81e-11	4.3	-1.02
Cx3cl1	2.94e-32	2.69e-34	2.17	-4.34
Runx2	2.71e-47	9.94e-50	6.41	-1.43
Ncbp2	8.05e-09	5.21e-10	4.14	2.73
LOC103689956	0.0044	0.000735	4.69	1.51
Xdh	2.76e-64	4.17e-67	6.42	1.78
Trabd2b	1.39e-24	2.12e-26	3.09	-2.42
Tbx19	0.00223	0.000345	0.328	-1.41
Col27a1	1.86e-25	2.67e-27	4.74	-1.34
Zfp462	2.2e-27	2.87e-29	4.93	-1.33
Pcnx1	3.03e-36	2.17e-38	6.88	-1.3
Dhrs1	6.62e-11	3.35e-12	4.12	1.06
Hivep3	4.99e-07	4.2e-08	0.552	-2.35
Ern1	2.97e-109	3.67e-113	6.08	-2.36
Dpep2	0.0497	0.0113	0.101	1.04
Dapk1	2.9e-23	4.93e-25	3.01	-2.49
Gramd1b	3.51e-12	1.54e-13	4.04	-1.24
Ttll13	3.12e-11	1.52e-12	3.17	-1.54
Clec2d2	0.0211	0.00425	0.939	1.11
AABR07026032.4	3.37e-25	4.94e-27	1.65	-4.42
Rnf24	0.00433	0.000721	0.928	-1.25
RGD1565033	6.31e-26	8.78e-28	4.9	-1.52
Tubb4b	9.9e-63	1.62e-65	8.11	1.6
Rhno1	1.82e-08	1.23e-09	3.65	1.09
Depdc1b	1.27e-11	5.95e-13	3.64	1.29
Tnrc6c	2.82e-30	2.96e-32	5.22	-1.29
Tet3	1.55e-84	9.54e-88	5.27	-2.48
Fam20c	5.12e-25	7.59e-27	7.47	1.15
Kidins220	1.44e-43	6.63e-46	7.61	-1.33
Htt	1.29e-29	1.42e-31	6.37	-1.14
Ns5atp9	5.51e-21	1.1e-22	5.66	1.21
Klhl35	0.000139	1.7e-05	0.773	-1.67
Nufip2	2.22e-29	2.48e-31	5.34	-1.29
Rgs8	4.96e-16	1.5e-17	0.661	-3.66
Psmb9	5.17e-05	5.85e-06	2.3	1.25
Ehd2	8.78e-31	8.97e-33	7.73	1.17
Dock8	2.82e-23	4.77e-25	6.67	-1.01
AABR07019086.1	2.57e-11	1.23e-12	2.52	-1.84
Nhej1	5.83e-05	6.67e-06	2.31	-1.18
Gstm1	5.03e-12	2.23e-13	4.25	1.07
AY172581.15	0.0291	0.0061	0.0749	-1.21
Parvb	3.71e-09	2.3e-10	0.151	2.79
Slc1a4	1.35e-37	8.79e-40	8.59	-1.27
Rcan1	6.67e-40	3.83e-42	6.16	-1.35
Tceb2	3.59e-07	2.93e-08	5.34	1.34
Mcm6	8.4e-105	1.81e-108	7.14	2.23
Elmsan1	2.58e-40	1.43e-42	6.31	-1.33
Ptprd	4.04e-55	1.01e-57	6.46	-1.8
AABR07026294.1	1.19e-14	4.05e-16	5.33	-1.03
Stk40	3.31e-41	1.74e-43	5.34	-1.49
LOC100912485	0.00683	0.0012	2.16	-1.05
Tmem223	4.61e-31	4.61e-33	5.05	1.51
Mtcl1	8.99e-17	2.56e-18	4.82	-1.14
Cacna1g	1.82e-17	4.9e-19	5.19	-1.09
AABR07032751.1	6.57e-05	7.59e-06	2.05	-1.25
Marcksl1	2.46e-17	6.69e-19	6.13	1.12
Spsb4	2.06e-19	4.71e-21	4.12	1.48
Serpinc1	1.22e-06	1.09e-07	1.63	-1.63
Erbb3	1.49e-05	1.55e-06	2.95	-1.08
Cntn1	1.14e-05	1.16e-06	2.44	-1.29
Mastl	1.96e-15	6.18e-17	4.73	1.1
Prkar1b	9.87e-14	3.67e-15	3.68	1.46
Cd151	0.013	0.00244	1.68	1.64
Ago2	7.39e-24	1.19e-25	5.7	-1.12
Ablim1	6.43e-08	4.68e-09	1.97	-1.69
Nrarp	0.00194	0.000297	2.31	1.1
Tram2	1.88e-06	1.72e-07	3.82	-1.01
Abca5	2.04e-23	3.39e-25	4.35	-1.6
Clcn6	2.78e-25	4.04e-27	4.98	-1.27
Foxk1	1.71e-30	1.78e-32	5.65	-1.37
Rnf213	7.83e-33	6.89e-35	5.23	-1.41
Col11a2	0.000124	1.51e-05	0.272	-1.71
Eea1	5.23e-28	6.47e-30	5.86	-1.21
Kif23	1.24e-22	2.2e-24	6.29	1.01
Rmrp	4.06e-28	4.95e-30	2.26	4.52
AC136661.1	0.0156	0.00302	2.98	-1.22
Cdkn2a	1.11e-32	9.85e-35	5.48	1.37
Steap3	4.82e-46	1.99e-48	6.9	1.45
LOC103691744	6.42e-30	6.98e-32	6.65	-1.42
Cdc42bpa	6.44e-65	9.34e-68	7.28	-1.67
Il9r	3.58e-17	9.93e-19	2.28	-2.94
LOC680121	1e-11	4.61e-13	6.72	2.59
Ccnt1	0.000139	1.7e-05	1.77	-1.74
Usp18	4.62e-08	3.3e-09	3.4	1.11
LOC102549471	0.000138	1.68e-05	2.5	1.12
Oat	1.8e-27	2.3e-29	6.99	1.08
Uhrf1bp1	1.49e-51	4.38e-54	5.87	-1.66
Tm4sf1	2.24e-13	8.63e-15	2.94	1.86
